# Supplementary material for: Core Transcription Factors Promote Induction of PAX3-Positive Skeletal Muscle Stem Cells
Source: Stem Cell Reports. 2019 Jul 25;13(2):352–65. doi: 10.1016/j.stemcr.2019.06.006 (PMC6700474; doi:10.1016/j.stemcr.2019.06.006)
Supplement: Table S1. The Original Microarray Analysis Comparison between Various Types of Stem Cells [file mmc2.xlsx]

## Sheet: high TF_in_Pax3 MuSC
	Table S1. The original microarray analysis comparison between various types of stem cells.
	107 candidate genes which show more than two-fold changes in Pax3-GFP muscle stem cells compared to other types of stem cells.
Probe Set ID	[FMP](raw)	[MuSC_1wk](raw)	[MuSC_6wk](raw)	[ESC](raw)	[MEF](raw)	[GSC](raw)	[NSC](raw)	[ESC](normalized)	[FMP](normalized)	[GSC](normalized)	[MEF](normalized)	[MuSC_1wk](normalized)	[MuSC_6wk](normalized)	[NSC](normalized)	Gene Symbol	Entrez Gene	Gene Ontology Biological Process	Gene Ontology Cellular Component	Gene Ontology Molecular Function	Alignments
1455647_at	53.755	149.905	394.819	7.54604	7.7802	7.75274	8.38744	-0.163995	2.66964	-0.145258	-0.121512	4.14333	5.54457	-0.0237914	Ar	11835	0001701 // in utero embryonic development // inferred from mutant phenotype /// 0006350 // transcription // inferred from electronic annotation /// 0006351 // transcription, DNA-dependent // inferred from sequence or structural similarity /// 0006355 // regulation of transcription, DNA-dependent // inferred from direct assay /// 0006355 // regulation of transcription, DNA-dependent // inferred fr…	0005634 // nucleus // inferred from direct assay /// 0005634 // nucleus // inferred from physical interaction /// 0005634 // nucleus // inferred from electronic annotation /// 0005634 // nucleus // inferred from sequence or structural similarity /// 0005737 // cytoplasm // inferred from direct assay /// 0005737 // cytoplasm // inferred from electronic annotation /// 0005737 // cytoplasm // inferr…	0003677 // DNA binding // inferred from electronic annotation /// 0003700 // transcription factor activity // inferred from direct assay /// 0003700 // transcription factor activity // inferred from electronic annotation /// 0003700 // transcription factor activity // inferred from sequence or structural similarity /// 0003707 // steroid hormone receptor activity // inferred from electronic annot…	chrX:95517026-95518558 (+) // 97.26 // qC3
1437042_at	307.43	291.137	537.716	251.764	224.776	126.24	117.061	0.0202913	0.310998	-0.97612	-0.160612	0.216929	1.08261	-1.09797	Arnt	11863	0001892 // embryonic placenta development // inferred from mutant phenotype /// 0006350 // transcription // inferred from electronic annotation /// 0006355 // regulation of transcription, DNA-dependent // inferred from electronic annotation /// 0007165 // signal transduction // inferred from electronic annotation /// 0009636 // response to toxin // traceable author statement /// 0030154 // cell d…	0005634 // nucleus // inferred from direct assay /// 0005634 // nucleus // inferred from electronic annotation /// 0005667 // transcription factor complex // inferred from direct assay /// 0005667 // transcription factor complex // traceable author statement /// 0005737 // cytoplasm // inferred from direct assay	0003677 // DNA binding // inferred from genetic interaction /// 0003677 // DNA binding // inferred from electronic annotation /// 0003700 // transcription factor activity // traceable author statement /// 0003700 // transcription factor activity // inferred from electronic annotation /// 0003713 // transcription coactivator activity // inferred from direct assay /// 0004871 // signal transducer a…	chr3:95300296-95301162 (+) // 99.31 // qF2.1
1449363_at	1829.34	5351.9	20376.8	14.6873	19.0833	12.3949	13.71	-0.0753182	6.8868	-0.322049	0.282729	8.41563	10.3458	-0.173196	Atf3	11910	0006094 // gluconeogenesis // inferred from direct assay /// 0006350 // transcription // inferred from electronic annotation /// 0006355 // regulation of transcription, DNA-dependent // inferred from direct assay /// 0006355 // regulation of transcription, DNA-dependent // inferred from electronic annotation	0005634 // nucleus // inferred from electronic annotation /// 0005667 // transcription factor complex // inferred by curator	0003677 // DNA binding // inferred from direct assay /// 0003677 // DNA binding // inferred from electronic annotation /// 0003700 // transcription factor activity // inferred from electronic annotation /// 0016564 // transcription repressor activity // inferred from direct assay /// 0043565 // sequence-specific DNA binding // inferred from electronic annotation /// 0046983 // protein dimerizatio…	chr1:192994170-193007212 (-) // 99.15 // qH6
1448135_at	3962.03	2972.75	5782.69	1684.14	2123.88	790.974	1476.21	-0.27979	0.956148	-1.36952	0.0546481	0.539541	1.49175	-0.471063	Atf4	11911	0006094 // gluconeogenesis // inferred from direct assay /// 0006350 // transcription // inferred from electronic annotation /// 0006355 // regulation of transcription, DNA-dependent // inferred from direct assay /// 0006355 // regulation of transcription, DNA-dependent // inferred from electronic annotation /// 0006950 // response to stress // inferred from electronic annotation /// 0045944 // p…	0005634 // nucleus // inferred from direct assay /// 0005634 // nucleus // inferred from electronic annotation /// 0005667 // transcription factor complex // inferred by curator /// 0005667 // transcription factor complex // inferred from direct assay /// 0005737 // cytoplasm // inferred from direct assay /// 0005737 // cytoplasm // inferred from electronic annotation /// 0005886 // plasma membra…	0003677 // DNA binding // inferred from direct assay /// 0003677 // DNA binding // inferred from genetic interaction /// 0003677 // DNA binding // inferred from electronic annotation /// 0003700 // transcription factor activity // inferred from electronic annotation /// 0003704 // specific RNA polymerase II transcription factor activity // inferred from direct assay /// 0005515 // protein binding…	chr15:80085613-80087971 (+) // 93.5 // qE1
1435444_at	408.736	240.108	340.574	116.998	133.175	37.3797	87.9681	-0.141202	1.6792	-1.77168	0.0587023	0.904723	1.36974	-0.536947	Atf6	226641	0006355 // regulation of transcription, DNA-dependent // inferred from electronic annotation	0005634 // nucleus // inferred from electronic annotation	0003677 // DNA binding // inferred from electronic annotation /// 0003700 // transcription factor activity // inferred from electronic annotation /// 0043565 // sequence-specific DNA binding // inferred from electronic annotation /// 0046983 // protein dimerization activity // inferred from electronic annotation	chr1:172634587-172637324 (-) // 88.77 // qH3
1450051_at	229.406	647.498	525.031	148.708	55.1544	50.3985	108.54	0.0623104	0.689116	-1.51962	-1.39136	2.1759	1.85304	-0.417395	Atrx	22589	0006281 // DNA repair // inferred from electronic annotation /// 0006355 // regulation of transcription, DNA-dependent // inferred from electronic annotation /// 0006974 // response to DNA damage stimulus // inferred from electronic annotation /// 0030900 // forebrain development // inferred from mutant phenotype	0000228 // nuclear chromosome // inferred from direct assay /// 0000792 // heterochromatin // inferred from direct assay /// 0005634 // nucleus // inferred from direct assay /// 0005634 // nucleus // inferred from electronic annotation	0000166 // nucleotide binding // inferred from electronic annotation /// 0003676 // nucleic acid binding // inferred from electronic annotation /// 0003677 // DNA binding // inferred from electronic annotation /// 0003682 // chromatin binding // inferred from direct assay /// 0003700 // transcription factor activity // inferred from electronic annotation /// 0004386 // helicase activity // inferr…	chrX:102994813-103124711 (-) // 99.43 // qD
1420947_at	451.971	720.75	355.609	150.902	54.0929	69.7571	127.448	0.0585594	1.64323	-1.08217	-1.44476	2.30544	1.26966	-0.183148	Atrx	22589	0006281 // DNA repair // inferred from electronic annotation /// 0006355 // regulation of transcription, DNA-dependent // inferred from electronic annotation /// 0006974 // response to DNA damage stimulus // inferred from electronic annotation /// 0030900 // forebrain development // inferred from mutant phenotype	0000228 // nuclear chromosome // inferred from direct assay /// 0000792 // heterochromatin // inferred from direct assay /// 0005634 // nucleus // inferred from direct assay /// 0005634 // nucleus // inferred from electronic annotation	0000166 // nucleotide binding // inferred from electronic annotation /// 0003676 // nucleic acid binding // inferred from electronic annotation /// 0003677 // DNA binding // inferred from electronic annotation /// 0003682 // chromatin binding // inferred from direct assay /// 0003700 // transcription factor activity // inferred from electronic annotation /// 0004386 // helicase activity // inferr…	chrX:102994813-103124711 (-) // 99.43 // qD
1440831_at	2180.02	1790.95	7810.01	1696.16	1282.01	501.256	1034.04	0.0743841	0.438025	-1.68874	-0.328133	0.152505	2.23817	-0.638821	Bach1	12013	0006350 // transcription // inferred from electronic annotation /// 0006355 // regulation of transcription, DNA-dependent // inferred from direct assay /// 0006355 // regulation of transcription, DNA-dependent // inferred from electronic annotation /// 0045449 // regulation of transcription // inferred from electronic annotation	0005634 // nucleus // inferred from direct assay /// 0005634 // nucleus // inferred from electronic annotation	0003677 // DNA binding // inferred from direct assay /// 0003677 // DNA binding // inferred from electronic annotation /// 0003700 // transcription factor activity // inferred from direct assay /// 0003700 // transcription factor activity // inferred from electronic annotation /// 0005515 // protein binding // inferred from physical interaction /// 0005515 // protein binding // inferred from elec…	chr16:87731484-87733590 (+) // 95.42 // qC3.3
1437667_a_at	415.062	304.736	152.754	6.22205	127.444	67.4884	36.6799	-3.7441	2.339	-0.289056	0.635121	1.8756	0.747369	-1.3155	Bach2	12014	0006350 // transcription // inferred from electronic annotation /// 0006355 // regulation of transcription, DNA-dependent // inferred from direct assay /// 0006355 // regulation of transcription, DNA-dependent // inferred from electronic annotation /// 0045449 // regulation of transcription // inferred from electronic annotation	0005634 // nucleus // inferred from direct assay /// 0005634 // nucleus // inferred from electronic annotation	0003677 // DNA binding // inferred from direct assay /// 0003677 // DNA binding // inferred from electronic annotation /// 0003700 // transcription factor activity // inferred from direct assay /// 0003700 // transcription factor activity // inferred from electronic annotation /// 0005515 // protein binding // inferred from physical interaction /// 0005515 // protein binding // inferred from elec…	chr4:32667614-32668256 (+) // 99.22 // qA5
1436515_at	623.12	469.9	377.345	22.1596	69.8775	32.0914	73.6816	-1.78784	3.06272	-1.26215	-0.0954935	2.6508	2.24125	-0.0239029	Bach2	12014	0006350 // transcription // inferred from electronic annotation /// 0006355 // regulation of transcription, DNA-dependent // inferred from direct assay /// 0006355 // regulation of transcription, DNA-dependent // inferred from electronic annotation /// 0045449 // regulation of transcription // inferred from electronic annotation	0005634 // nucleus // inferred from direct assay /// 0005634 // nucleus // inferred from electronic annotation	0003677 // DNA binding // inferred from direct assay /// 0003677 // DNA binding // inferred from electronic annotation /// 0003700 // transcription factor activity // inferred from direct assay /// 0003700 // transcription factor activity // inferred from electronic annotation /// 0005515 // protein binding // inferred from physical interaction /// 0005515 // protein binding // inferred from elec…	chr4:32671623-32673081 (+) // 98.51 // qA5
1423233_at	1083.75	4245.86	18618.8	66.5672	643.468	27.5065	76.9347	-3.27075	0.776167	-4.57627	0.0239077	2.71262	4.84086	-3.09795	Cebpd	12609	0006350 // transcription // inferred from electronic annotation /// 0006355 // regulation of transcription, DNA-dependent // inferred from electronic annotation /// 0045944 // positive regulation of transcription from RNA polymerase II promoter // inferred from direct assay	0005634 // nucleus // inferred from direct assay /// 0005634 // nucleus // inferred from electronic annotation	0003677 // DNA binding // inferred from direct assay /// 0003677 // DNA binding // inferred from electronic annotation /// 0003700 // transcription factor activity // inferred from electronic annotation /// 0003704 // specific RNA polymerase II transcription factor activity // inferred from direct assay /// 0005515 // protein binding // inferred from physical interaction /// 0010843 // promoter b…	chr16:15887105-15888559 (+) // 96.54 // qA2
1435775_at	193.346	173.972	302.186	55.0741	46.0932	36.9537	141.801	-1.29896	0.534437	-1.85614	-1.54399	0.381515	1.1764	0.0832968	Clock	12753	0006350 // transcription // inferred from electronic annotation /// 0006355 // regulation of transcription, DNA-dependent // inferred from direct assay /// 0006355 // regulation of transcription, DNA-dependent // inferred from electronic annotation /// 0007165 // signal transduction // inferred from electronic annotation /// 0007623 // circadian rhythm // inferred from direct assay /// 0007623 //…	0005634 // nucleus // inferred from direct assay /// 0005634 // nucleus // inferred from electronic annotation /// 0005667 // transcription factor complex // inferred from direct assay /// 0005667 // transcription factor complex // not recorded /// 0005667 // transcription factor complex // inferred from electronic annotation /// 0005737 // cytoplasm // inferred from direct assay /// 0005737 // c…	0003677 // DNA binding // inferred from electronic annotation /// 0003700 // transcription factor activity // inferred from direct assay /// 0003700 // transcription factor activity // not recorded /// 0003700 // transcription factor activity // inferred from electronic annotation /// 0004402 // histone acetyltransferase activity // inferred from electronic annotation /// 0004871 // signal transd…	chr5:76638383-76639873 (-) // 99.66 // qC3.3
1418660_at	208.768	161.679	261.622	55.3199	55.1003	97.6242	145.812	-1.11924	0.807018	-0.303634	-1.12937	0.434831	1.12762	0.259613	Clock	12753	0006350 // transcription // inferred from electronic annotation /// 0006355 // regulation of transcription, DNA-dependent // inferred from direct assay /// 0006355 // regulation of transcription, DNA-dependent // inferred from electronic annotation /// 0007165 // signal transduction // inferred from electronic annotation /// 0007623 // circadian rhythm // inferred from direct assay /// 0007623 //…	0005634 // nucleus // inferred from direct assay /// 0005634 // nucleus // inferred from electronic annotation /// 0005667 // transcription factor complex // inferred from direct assay /// 0005667 // transcription factor complex // not recorded /// 0005667 // transcription factor complex // inferred from electronic annotation /// 0005737 // cytoplasm // inferred from direct assay /// 0005737 // c…	0003677 // DNA binding // inferred from electronic annotation /// 0003700 // transcription factor activity // inferred from direct assay /// 0003700 // transcription factor activity // not recorded /// 0003700 // transcription factor activity // inferred from electronic annotation /// 0004402 // histone acetyltransferase activity // inferred from electronic annotation /// 0004871 // signal transd…	chr5:76639925-76733858 (-) // 98.92 // qC3.3
1452901_at	1069.25	1608.46	1137.76	653.229	396.601	333.291	998.739	-0.37202	0.34262	-1.3411	-1.09391	0.901295	0.394164	0.234731	Creb1	12912	0006350 // transcription // inferred from electronic annotation /// 0006355 // regulation of transcription, DNA-dependent // inferred from direct assay /// 0006355 // regulation of transcription, DNA-dependent // inferred from electronic annotation /// 0006468 // protein amino acid phosphorylation // not recorded /// 0007409 // axonogenesis // inferred from mutant phenotype /// 0007595 // lactati…	0005634 // nucleus // inferred from direct assay /// 0005634 // nucleus // not recorded /// 0005634 // nucleus // inferred from electronic annotation /// 0005667 // transcription factor complex // inferred from direct assay	0003677 // DNA binding // inferred from direct assay /// 0003677 // DNA binding // inferred from electronic annotation /// 0003700 // transcription factor activity // inferred from direct assay /// 0003700 // transcription factor activity // not recorded /// 0003700 // transcription factor activity // inferred from electronic annotation /// 0005515 // protein binding // inferred from physical int…	chr1:64645740-64649544 (+) // 98.4 // qC2
1452381_at	813.138	348.984	674.637	21.8145	306.642	37.2164	349.066	-3.84814	1.38215	-3.08329	-0.0284093	0.156762	1.09963	0.140606	Creb3l2	208647	0006350 // transcription // inferred from electronic annotation /// 0006355 // regulation of transcription, DNA-dependent // inferred from electronic annotation /// 0006986 // response to unfolded protein // inferred from electronic annotation	0005634 // nucleus // inferred from electronic annotation /// 0005783 // endoplasmic reticulum // inferred from electronic annotation /// 0016020 // membrane // inferred from electronic annotation /// 0016021 // integral to membrane // inferred from electronic annotation	0003677 // DNA binding // inferred from electronic annotation /// 0003700 // transcription factor activity // inferred from electronic annotation /// 0043565 // sequence-specific DNA binding // inferred from electronic annotation /// 0046983 // protein dimerization activity // inferred from electronic annotation	chr6:37277220-37280598 (-) // 97.37 // qB1
1459804_at	34.9846	152.202	166.728	5.1497	5.1907	4.90648	4.91682	-0.0082957	2.75597	-0.0783895	0.00322294	4.80275	4.94541	-0.0753899	Crebbp	12914	0006350 // transcription // inferred from electronic annotation /// 0006355 // regulation of transcription, DNA-dependent // inferred from electronic annotation /// 0008283 // cell proliferation // inferred from electronic annotation /// 0016573 // histone acetylation // inferred from electronic annotation /// 0016573 // histone acetylation // inferred from sequence or structural similarity /// 0…	0000123 // histone acetyltransferase complex // inferred from direct assay /// 0000123 // histone acetyltransferase complex // inferred from electronic annotation /// 0000940 // outer kinetochore of condensed chromosome // inferred from direct assay /// 0005634 // nucleus // inferred from direct assay /// 0005634 // nucleus // inferred from electronic annotation /// 0005667 // transcription facto…	0003677 // DNA binding // inferred from direct assay /// 0003700 // transcription factor activity // inferred from electronic annotation /// 0003712 // transcription cofactor activity // inferred from electronic annotation /// 0003713 // transcription coactivator activity // traceable author statement /// 0003713 // transcription coactivator activity // inferred from electronic annotation /// 000…	chr16:4124770-4125762 (-) // 49.64 // qA1
1436983_at	929.095	2034.32	2203.4	122.337	57.4103	444.8	118.075	-1.65185	1.33223	0.242582	-2.69829	2.46132	2.52081	-1.64748	Crebbp	12914	0006350 // transcription // inferred from electronic annotation /// 0006355 // regulation of transcription, DNA-dependent // inferred from electronic annotation /// 0008283 // cell proliferation // inferred from electronic annotation /// 0016573 // histone acetylation // inferred from electronic annotation /// 0016573 // histone acetylation // inferred from sequence or structural similarity /// 0…	0000123 // histone acetyltransferase complex // inferred from direct assay /// 0000123 // histone acetyltransferase complex // inferred from electronic annotation /// 0000940 // outer kinetochore of condensed chromosome // inferred from direct assay /// 0005634 // nucleus // inferred from direct assay /// 0005634 // nucleus // inferred from electronic annotation /// 0005667 // transcription facto…	0003677 // DNA binding // inferred from direct assay /// 0003700 // transcription factor activity // inferred from electronic annotation /// 0003712 // transcription cofactor activity // inferred from electronic annotation /// 0003713 // transcription coactivator activity // traceable author statement /// 0003713 // transcription coactivator activity // inferred from electronic annotation /// 000…	chr16:4091790-4108258 (-) // 98.6 // qA1
1418322_at	152.941	70.4864	291.559	19.2554	28.6979	9.15248	40.61	-0.777352	2.21387	-1.88757	-0.214809	1.0263	3.12662	0.285875	Crem	12916	0006350 // transcription // inferred from electronic annotation /// 0006355 // regulation of transcription, DNA-dependent // inferred from electronic annotation /// 0006687 // glycosphingolipid metabolic process // inferred from mutant phenotype /// 0007283 // spermatogenesis // inferred from mutant phenotype /// 0007283 // spermatogenesis // traceable author statement	0005634 // nucleus // inferred from direct assay /// 0005634 // nucleus // inferred from electronic annotation /// 0005667 // transcription factor complex // inferred from direct assay /// 0005737 // cytoplasm // inferred from electronic annotation /// 0005794 // Golgi apparatus // inferred from electronic annotation	0003677 // DNA binding // inferred from direct assay /// 0003677 // DNA binding // inferred from electronic annotation /// 0003700 // transcription factor activity // inferred from electronic annotation /// 0005515 // protein binding // inferred from electronic annotation /// 0043565 // sequence-specific DNA binding // inferred from electronic annotation /// 0046983 // protein dimerization activi…	chr18:3266362-3337486 (-) // 95.86 // qA1
1434350_at	893.701	881.081	11105.2	352.015	143.676	59.0753	18.7121	0.116228	1.46352	-2.45857	-1.17361	1.42153	5.08459	-4.20139	Csrnp1	215418	0006350 // transcription // inferred from electronic annotation /// 0006355 // regulation of transcription, DNA-dependent // inferred from mutant phenotype /// 0006355 // regulation of transcription, DNA-dependent // inferred from electronic annotation /// 0006915 // apoptosis // inferred from electronic annotation /// 0009791 // post-embryonic development // inferred from mutant phenotype /// 00…	0005634 // nucleus // inferred from direct assay /// 0005634 // nucleus // inferred from electronic annotation	0003677 // DNA binding // inferred from electronic annotation /// 0003700 // transcription factor activity // inferred from direct assay	chr9:119880282-119881562 (-) // 97.63 // qF4
1415702_a_at	3944.46	3519.36	2294.78	428.369	904.799	375.03	1540.36	-1.83009	1.38501	-2.01468	-0.743624	1.20802	0.593908	0.0282491	Ctbp1 /// LOC100045360	100045360 /// 13016	0000122 // negative regulation of transcription from RNA polymerase II promoter // inferred from mutant phenotype /// 0007030 // Golgi organization // inferred from electronic annotation /// 0008152 // metabolic process // inferred from electronic annotation /// 0055114 // oxidation reduction // inferred from electronic annotation	0005634 // nucleus // inferred from electronic annotation /// 0005667 // transcription factor complex // inferred from direct assay /// 0005737 // cytoplasm // inferred from electronic annotation /// 0005829 // cytosol // inferred from electronic annotation	0003700 // transcription factor activity // inferred from direct assay /// 0003824 // catalytic activity // inferred from electronic annotation /// 0005488 // binding // inferred from electronic annotation /// 0005515 // protein binding // inferred from physical interaction /// 0005515 // protein binding // inferred from electronic annotation /// 0008134 // transcription factor binding // inferre…	chr5:33590379-33617561 (-) // 94.97 // qB1
1449042_at	1269.18	1973.11	1132.53	473.11	160.079	162.736	431.205	-0.0153392	1.41321	-1.55264	-1.58825	2.04741	1.23592	-0.156758	Ctcf	13018	0006306 // DNA methylation // inferred from direct assay /// 0006349 // genetic imprinting // inferred from direct assay /// 0006349 // genetic imprinting // inferred from mutant phenotype /// 0006350 // transcription // inferred from electronic annotation /// 0006355 // regulation of transcription, DNA-dependent // inferred from direct assay /// 0006355 // regulation of transcription, DNA-depend…	0005622 // intracellular // inferred from electronic annotation /// 0005634 // nucleus // inferred from direct assay /// 0005634 // nucleus // inferred from electronic annotation	0003676 // nucleic acid binding // inferred from electronic annotation /// 0003677 // DNA binding // inferred from direct assay /// 0003677 // DNA binding // inferred from electronic annotation /// 0003700 // transcription factor activity // inferred from electronic annotation /// 0005515 // protein binding // inferred from physical interaction /// 0005515 // protein binding // inferred from elec…	chr8:108160439-108206822 (+) // 97.79 // qD3
1425611_a_at	170.797	198.936	55.4107	6.85202	24.2687	10.8926	35.7902	-2.31096	2.32928	-1.64226	-0.489674	2.53055	0.684153	0.072673	Cux1	13047	0000122 // negative regulation of transcription from RNA polymerase II promoter // inferred from direct assay /// 0006350 // transcription // inferred from electronic annotation /// 0006355 // regulation of transcription, DNA-dependent // inferred from electronic annotation /// 0006810 // transport // inferred from electronic annotation /// 0006891 // intra-Golgi vesicle-mediated transport // inf…	0000139 // Golgi membrane // inferred from electronic annotation /// 0005634 // nucleus // inferred from direct assay /// 0005634 // nucleus // inferred from electronic annotation /// 0005794 // Golgi apparatus // inferred from electronic annotation /// 0016020 // membrane // inferred from electronic annotation /// 0016021 // integral to membrane // inferred from electronic annotation /// 0030173…	0003677 // DNA binding // inferred from direct assay /// 0003677 // DNA binding // inferred from electronic annotation /// 0003682 // chromatin binding // inferred from direct assay /// 0003700 // transcription factor activity // inferred from electronic annotation /// 0016564 // transcription repressor activity // inferred from direct assay /// 0030528 // transcription regulator activity // infe…	chr5:136749316-136961723 (-) // 99.07 // qG2
1451435_at	1164.52	1530.27	522.313	107.995	183.767	103.04	306.002	-1.33918	2.09657	-1.4277	-0.576825	2.4847	0.882758	0.153208	Cux1	13047	0000122 // negative regulation of transcription from RNA polymerase II promoter // inferred from direct assay /// 0006350 // transcription // inferred from electronic annotation /// 0006355 // regulation of transcription, DNA-dependent // inferred from electronic annotation /// 0006810 // transport // inferred from electronic annotation /// 0006891 // intra-Golgi vesicle-mediated transport // inf…	0000139 // Golgi membrane // inferred from electronic annotation /// 0005634 // nucleus // inferred from direct assay /// 0005634 // nucleus // inferred from electronic annotation /// 0005794 // Golgi apparatus // inferred from electronic annotation /// 0016020 // membrane // inferred from electronic annotation /// 0016021 // integral to membrane // inferred from electronic annotation /// 0030173…	0003677 // DNA binding // inferred from direct assay /// 0003677 // DNA binding // inferred from electronic annotation /// 0003682 // chromatin binding // inferred from direct assay /// 0003700 // transcription factor activity // inferred from electronic annotation /// 0016564 // transcription repressor activity // inferred from direct assay /// 0030528 // transcription regulator activity // infe…	chr5:136724004-137043150 (-) // 97.74 // qG2
1426867_at	234.867	185.019	113.565	4.79107	4.83948	4.65836	4.66768	-0.0108542	5.60465	-0.0513086	0.0037814	5.25523	4.54048	-0.0484115	Dmrt2	226049	0006355 // regulation of transcription, DNA-dependent // inferred from electronic annotation /// 0006917 // induction of apoptosis // not recorded /// 0007548 // sex differentiation // inferred from electronic annotation	0005634 // nucleus // not recorded /// 0005634 // nucleus // inferred from electronic annotation	0003677 // DNA binding // inferred from electronic annotation /// 0003700 // transcription factor activity // inferred from electronic annotation	chr19:25752191-25753498 (+) // 77.19 // qC1
1429099_at	200.173	523.294	77.6432	25.9492	10.1371	9.18442	23.8512	-0.0600036	2.89385	-1.55263	-1.41051	4.26911	1.4126	-0.208427	Duxbl	278672	0006355 // regulation of transcription, DNA-dependent // inferred from electronic annotation /// 0045449 // regulation of transcription // inferred from electronic annotation	0005634 // nucleus // inferred from electronic annotation	0003677 // DNA binding // inferred from electronic annotation /// 0003700 // transcription factor activity // inferred from electronic annotation /// 0043565 // sequence-specific DNA binding // inferred from electronic annotation	chr14:27087802-27088899 (+) // 97.77 // qA3
1445710_x_at	1375.98	2006.3	448.251	104.325	11.99	12.3653	145.927	-0.181145	3.54596	-3.25532	-3.29653	4.05906	1.90687	0.259844	Duxbl	278672	0006355 // regulation of transcription, DNA-dependent // inferred from electronic annotation /// 0045449 // regulation of transcription // inferred from electronic annotation	0005634 // nucleus // inferred from electronic annotation	0003677 // DNA binding // inferred from electronic annotation /// 0003700 // transcription factor activity // inferred from electronic annotation /// 0043565 // sequence-specific DNA binding // inferred from electronic annotation	chr14:27088768-27088899 (+) // 53.25 // qA3
1436434_at	345.434	344.89	38.9507	10.6375	8.04718	7.44944	12.8675	-0.0820208	4.94367	-0.591832	-0.48015	4.93991	1.37745	0.185281	E2f2	242705	0006350 // transcription // inferred from electronic annotation /// 0006355 // regulation of transcription, DNA-dependent // inferred from electronic annotation /// 0006915 // apoptosis // inferred from direct assay /// 0007049 // cell cycle // inferred from electronic annotation /// 0045449 // regulation of transcription // inferred from direct assay /// 0051726 // regulation of cell cycle // in…	0005634 // nucleus // inferred from direct assay /// 0005634 // nucleus // inferred from electronic annotation /// 0005667 // transcription factor complex // inferred from electronic annotation	0003677 // DNA binding // inferred from electronic annotation /// 0003700 // transcription factor activity // inferred from direct assay /// 0003700 // transcription factor activity // inferred from electronic annotation /// 0005515 // protein binding // inferred from physical interaction /// 0005515 // protein binding // inferred from electronic annotation	chr4:135751189-135751969 (+) // 98.73 // qD3
1455790_at	419.913	474.236	30.616	19.8396	12.0942	18.2475	26.8462	0.00283035	4.40679	-0.124041	-0.720373	4.57892	0.573557	0.344163	E2f2	242705	0006350 // transcription // inferred from electronic annotation /// 0006355 // regulation of transcription, DNA-dependent // inferred from electronic annotation /// 0006915 // apoptosis // inferred from direct assay /// 0007049 // cell cycle // inferred from electronic annotation /// 0045449 // regulation of transcription // inferred from direct assay /// 0051726 // regulation of cell cycle // in…	0005634 // nucleus // inferred from direct assay /// 0005634 // nucleus // inferred from electronic annotation /// 0005667 // transcription factor complex // inferred from electronic annotation	0003677 // DNA binding // inferred from electronic annotation /// 0003700 // transcription factor activity // inferred from direct assay /// 0003700 // transcription factor activity // inferred from electronic annotation /// 0005515 // protein binding // inferred from physical interaction /// 0005515 // protein binding // inferred from electronic annotation	chr4:135749205-135751196 (+) // 89.91 // qD3
1417065_at	17541.4	27139.9	35236.2	308.241	1160.34	1112.65	2871.66	-3.18204	2.6574	-1.32359	-1.26639	3.28166	3.66322	0.0462205	Egr1	13653	0000122 // negative regulation of transcription from RNA polymerase II promoter // inferred from direct assay /// 0006350 // transcription // inferred from electronic annotation /// 0006355 // regulation of transcription, DNA-dependent // inferred from mutant phenotype /// 0006355 // regulation of transcription, DNA-dependent // inferred from electronic annotation /// 0007611 // learning or memor…	0005622 // intracellular // inferred from electronic annotation /// 0005634 // nucleus // inferred from mutant phenotype /// 0005634 // nucleus // not recorded /// 0005634 // nucleus // inferred from electronic annotation	0003676 // nucleic acid binding // inferred from electronic annotation /// 0003677 // DNA binding // inferred from electronic annotation /// 0003700 // transcription factor activity // inferred from mutant phenotype /// 0003700 // transcription factor activity // inferred from electronic annotation /// 0008270 // zinc ion binding // inferred from electronic annotation /// 0016563 // transcription…	chr18:35019476-35024638 (+) // 96.53 // qB1
1427683_at	2286.2	5709.36	13794.5	10.062	161.708	237.716	93.0497	-4.34249	3.52887	0.25248	-0.302016	4.84512	6.11871	-1.09671	Egr2	13654	0006350 // transcription // inferred from electronic annotation /// 0006355 // regulation of transcription, DNA-dependent // inferred from mutant phenotype /// 0006355 // regulation of transcription, DNA-dependent // inferred from electronic annotation /// 0007611 // learning or memory // inferred from electronic annotation /// 0007622 // rhythmic behavior // inferred from direct assay /// 000762…	0005622 // intracellular // inferred from electronic annotation /// 0005634 // nucleus // inferred by curator /// 0005634 // nucleus // inferred from direct assay /// 0005634 // nucleus // inferred from electronic annotation	0003676 // nucleic acid binding // inferred from electronic annotation /// 0003677 // DNA binding // inferred from direct assay /// 0003677 // DNA binding // inferred from electronic annotation /// 0003700 // transcription factor activity // inferred from direct assay /// 0003700 // transcription factor activity // inferred from mutant phenotype /// 0003700 // transcription factor activity // inf…	chr10:67000625-67004935 (+) // 99.69 // qB5.1
1427682_a_at	1979.09	5915.03	9172.74	26.4979	196.841	280.505	141.514	-3.40851	2.94906	0.126472	-0.382243	4.5276	5.15379	-0.882436	Egr2	13654	0006350 // transcription // inferred from electronic annotation /// 0006355 // regulation of transcription, DNA-dependent // inferred from mutant phenotype /// 0006355 // regulation of transcription, DNA-dependent // inferred from electronic annotation /// 0007611 // learning or memory // inferred from electronic annotation /// 0007622 // rhythmic behavior // inferred from direct assay /// 000762…	0005622 // intracellular // inferred from electronic annotation /// 0005634 // nucleus // inferred by curator /// 0005634 // nucleus // inferred from direct assay /// 0005634 // nucleus // inferred from electronic annotation	0003676 // nucleic acid binding // inferred from electronic annotation /// 0003677 // DNA binding // inferred from direct assay /// 0003677 // DNA binding // inferred from electronic annotation /// 0003700 // transcription factor activity // inferred from direct assay /// 0003700 // transcription factor activity // inferred from mutant phenotype /// 0003700 // transcription factor activity // inf…	chr10:67000625-67004935 (+) // 99.69 // qB5.1
1427162_a_at	1016.64	1158.36	2861.34	35.0526	450.083	297.124	653.313	-4.30946	0.642413	-1.13443	-0.533716	0.82894	2.11858	0.00444031	Elk4	13714	0006355 // regulation of transcription, DNA-dependent // inferred from electronic annotation	0005634 // nucleus // inferred from electronic annotation	0003677 // DNA binding // inferred from electronic annotation /// 0003700 // transcription factor activity // inferred from electronic annotation /// 0043565 // sequence-specific DNA binding // inferred from electronic annotation	chr1:133914384-133929158 (+) // 95.4 // qE4
1447685_x_at	34.7967	55.2375	261.493	13.8902	21.2917	17.2411	13.8208	-0.442982	0.885159	-0.13105	0.165649	1.54172	3.72002	-0.451437	Ets2	23872	0006355 // regulation of transcription, DNA-dependent // inferred from electronic annotation	0005634 // nucleus // inferred from electronic annotation	0003677 // DNA binding // inferred from electronic annotation /// 0003700 // transcription factor activity // inferred from electronic annotation /// 0005515 // protein binding // inferred from electronic annotation /// 0043565 // sequence-specific DNA binding // inferred from direct assay /// 0043565 // sequence-specific DNA binding // inferred from electronic annotation	chr16:95942374-95942654 (+) // 92.86 // qC4
1416268_at	744.926	1063.87	4380.72	88.4815	212.968	112.611	118.739	-1.25118	1.83602	-0.914057	0.029123	2.34437	4.35723	-0.823511	Ets2	23872	0006355 // regulation of transcription, DNA-dependent // inferred from electronic annotation	0005634 // nucleus // inferred from electronic annotation	0003677 // DNA binding // inferred from electronic annotation /// 0003700 // transcription factor activity // inferred from electronic annotation /// 0005515 // protein binding // inferred from electronic annotation /// 0043565 // sequence-specific DNA binding // inferred from direct assay /// 0043565 // sequence-specific DNA binding // inferred from electronic annotation	chr16:95924027-95942656 (+) // 98.86 // qC4
1434880_at	381.635	474.695	521.809	133.895	220.404	180.641	199.525	-0.694605	0.820084	-0.265674	0.0231673	1.13109	1.26422	-0.121099	Etv6	14011	0006350 // transcription // inferred from electronic annotation /// 0006355 // regulation of transcription, DNA-dependent // inferred from direct assay /// 0006355 // regulation of transcription, DNA-dependent // inferred from electronic annotation /// 0030154 // cell differentiation // inferred from direct assay	0005634 // nucleus // inferred from electronic annotation	0003677 // DNA binding // inferred from direct assay /// 0003677 // DNA binding // inferred from electronic annotation /// 0003700 // transcription factor activity // inferred from direct assay /// 0003700 // transcription factor activity // inferred from electronic annotation /// 0005515 // protein binding // inferred from physical interaction /// 0043565 // sequence-specific DNA binding // infe…	chr6:134218285-134220149 (+) // 96.77 // qG1
1423100_at	22313	43960.1	55021.4	144.856	751.129	497.73	1783.76	-2.94809	4.33129	-1.16103	-0.571681	5.30837	5.63074	0.61265	Fos	14281	0006355 // regulation of transcription, DNA-dependent // inferred from direct assay /// 0006355 // regulation of transcription, DNA-dependent // inferred from mutant phenotype /// 0006355 // regulation of transcription, DNA-dependent // inferred from electronic annotation /// 0007399 // nervous system development // inferred from mutant phenotype /// 0031668 // cellular response to extracellular …	0005634 // nucleus // inferred by curator /// 0005634 // nucleus // inferred from direct assay /// 0005634 // nucleus // not recorded /// 0005634 // nucleus // inferred from electronic annotation /// 0005667 // transcription factor complex // inferred from direct assay	0003677 // DNA binding // inferred from direct assay /// 0003677 // DNA binding // inferred from electronic annotation /// 0003690 // double-stranded DNA binding // inferred from electronic annotation /// 0003700 // transcription factor activity // inferred from direct assay /// 0003700 // transcription factor activity // inferred from mutant phenotype /// 0003700 // transcription factor activity…	chr12:86814849-86818224 (+) // 95.1 // qD2
1422134_at	651.245	2799.96	9803.31	4.25148	4.28111	4.14872	4.22922	-0.0129521	7.24623	-0.0482132	-0.00283845	9.33747	11.1572	-0.020661	Fosb	14282	0006355 // regulation of transcription, DNA-dependent // inferred from electronic annotation	0005634 // nucleus // inferred from electronic annotation	0003677 // DNA binding // inferred from direct assay /// 0003677 // DNA binding // inferred from electronic annotation /// 0003700 // transcription factor activity // inferred from electronic annotation /// 0043565 // sequence-specific DNA binding // inferred from electronic annotation /// 0046983 // protein dimerization activity // inferred from electronic annotation	chr7:19888045-19895100 (-) // 78.06 // qA3
1420374_at	481.338	229.496	368.169	19.8276	99.7207	78.1158	103.904	-2.51025	2.21676	-0.411701	-0.0703324	1.14398	1.82023	0.00349458	Foxj2	60611	0006350 // transcription // inferred from electronic annotation /// 0006355 // regulation of transcription, DNA-dependent // inferred from electronic annotation	0005634 // nucleus // inferred from electronic annotation	0003677 // DNA binding // inferred from electronic annotation /// 0003700 // transcription factor activity // inferred from electronic annotation /// 0043565 // sequence-specific DNA binding // inferred from electronic annotation	chr6:122770201-122795381 (+) // 97.88 // qF2
1434655_at	282.6	326.369	523.422	109.05	135.19	87.0787	100.309	-0.304699	1.09846	-0.605808	0.0324027	1.306	1.94983	-0.40308	Foxk1	17425	0006350 // transcription // inferred from electronic annotation /// 0006355 // regulation of transcription, DNA-dependent // inferred from electronic annotation /// 0006357 // regulation of transcription from RNA polymerase II promoter // inferred from direct assay /// 0007275 // multicellular organismal development // inferred from electronic annotation /// 0007517 // muscle organ development //…	0005634 // nucleus // inferred by curator /// 0005634 // nucleus // inferred from electronic annotation	0003677 // DNA binding // inferred from direct assay /// 0003677 // DNA binding // inferred from electronic annotation /// 0003700 // transcription factor activity // inferred from electronic annotation /// 0005515 // protein binding // inferred from physical interaction /// 0016563 // transcription activator activity // inferred from direct assay /// 0016564 // transcription repressor activity /…	chr5:142936791-142937940 (+) // 69.38 // qG2
1434002_at	888.075	1765.07	2381.45	466.265	242.941	210.186	359.63	0.0226704	0.952552	-1.1281	-0.918701	1.92304	2.36794	-0.377696	Foxn3	71375	0006350 // transcription // inferred from electronic annotation /// 0006355 // regulation of transcription, DNA-dependent // inferred from electronic annotation /// 0007049 // cell cycle // inferred from electronic annotation	0005634 // nucleus // inferred from electronic annotation	0003677 // DNA binding // inferred from electronic annotation /// 0003700 // transcription factor activity // inferred from electronic annotation /// 0043565 // sequence-specific DNA binding // inferred from electronic annotation	chr12:100428287-100430512 (-) // 98.89 // qE
1436925_at	639.203	1323.24	1775.61	620.75	297.818	349.009	399.292	0.146026	0.192743	-0.68053	-0.909358	1.21833	1.64565	-0.497805	Foxn3	71375	0006350 // transcription // inferred from electronic annotation /// 0006355 // regulation of transcription, DNA-dependent // inferred from electronic annotation /// 0007049 // cell cycle // inferred from electronic annotation /// 0045892 // negative regulation of transcription, DNA-dependent // inferred from electronic annotation	0005634 // nucleus // inferred from electronic annotation	0003677 // DNA binding // inferred from electronic annotation /// 0003700 // transcription factor activity // inferred from electronic annotation /// 0008022 // protein C-terminus binding // inferred from electronic annotation /// 0016564 // transcription repressor activity // inferred from electronic annotation /// 0043565 // sequence-specific DNA binding // inferred from electronic annotation	chr12:100432317-100433044 (-) // 95.24 // qE
1438802_at	124.311	43.6018	52.7964	23.1032	17.0872	21.6903	10.0252	-0.0638018	2.4192	-0.120537	-0.478291	0.819452	1.13031	-1.21589	Foxp1	108655	0000122 // negative regulation of transcription from RNA polymerase II promoter // inferred from direct assay /// 0002053 // positive regulation of mesenchymal cell proliferation // inferred from genetic interaction /// 0002329 // pre-B cell differentiation // inferred from mutant phenotype /// 0002639 // positive regulation of immunoglobulin production // inferred from mutant phenotype /// 00063…	0005622 // intracellular // inferred from electronic annotation /// 0005634 // nucleus // inferred by curator /// 0005634 // nucleus // inferred from direct assay /// 0005634 // nucleus // inferred from electronic annotation	0003677 // DNA binding // inferred from direct assay /// 0003677 // DNA binding // inferred from electronic annotation /// 0003700 // transcription factor activity // inferred from direct assay /// 0003700 // transcription factor activity // inferred from electronic annotation /// 0003705 // RNA polymerase II transcription factor activity, enhancer binding // inferred from direct assay /// 000551…	chr6:98914707-98915624 (-) // 93.86 // qD3
1438231_at	149.548	138.858	132.135	6.69799	26.2903	6.0416	8.89964	-1.85244	2.63243	-1.99791	0.116138	2.50283	2.39862	-1.44153	Foxp2	114142	0000122 // negative regulation of transcription from RNA polymerase II promoter // inferred from direct assay /// 0002053 // positive regulation of mesenchymal cell proliferation // inferred from genetic interaction /// 0006350 // transcription // inferred from electronic annotation /// 0006355 // regulation of transcription, DNA-dependent // inferred from electronic annotation /// 0007519 // ske…	0005622 // intracellular // inferred from electronic annotation /// 0005634 // nucleus // inferred from electronic annotation	0003677 // DNA binding // inferred from direct assay /// 0003677 // DNA binding // inferred from electronic annotation /// 0003677 // DNA binding // inferred from sequence or structural similarity /// 0003700 // transcription factor activity // inferred from direct assay /// 0003700 // transcription factor activity // inferred from electronic annotation /// 0005515 // protein binding // inferred …	chr6:15388393-15390164 (+) // 96.59 // qA1
1440108_at	263.354	278.685	277.98	8.39886	118.393	7.67373	13.7108	-3.67791	1.29286	-3.81057	0.133396	1.35296	1.27709	-3.02989	Foxp2	114142	0000122 // negative regulation of transcription from RNA polymerase II promoter // inferred from direct assay /// 0002053 // positive regulation of mesenchymal cell proliferation // inferred from genetic interaction /// 0006350 // transcription // inferred from electronic annotation /// 0006355 // regulation of transcription, DNA-dependent // inferred from electronic annotation /// 0007519 // ske…	0005622 // intracellular // inferred from electronic annotation /// 0005634 // nucleus // inferred from electronic annotation	0003677 // DNA binding // inferred from direct assay /// 0003677 // DNA binding // inferred from electronic annotation /// 0003677 // DNA binding // inferred from sequence or structural similarity /// 0003700 // transcription factor activity // inferred from direct assay /// 0003700 // transcription factor activity // inferred from electronic annotation /// 0005515 // protein binding // inferred …	chr6:15390589-15391198 (+) // 98.22 // qA1
1437474_at	359.496	619.476	440.486	231.565	126.855	148.323	261.537	-0.0751233	0.571757	-0.713468	-0.942524	1.35406	0.855159	0.0845911	Gatad2b	229542	0006350 // transcription // inferred from electronic annotation /// 0006355 // regulation of transcription, DNA-dependent // inferred from electronic annotation	0005634 // nucleus // inferred from electronic annotation	0003700 // transcription factor activity // inferred from electronic annotation /// 0005515 // protein binding // inferred from electronic annotation /// 0008270 // zinc ion binding // inferred from electronic annotation /// 0043565 // sequence-specific DNA binding // inferred from electronic annotation /// 0046872 // metal ion binding // inferred from electronic annotation	chr3:90163165-90165532 (+) // 96.84 // qF1
1446086_s_at	153.609	126.94	183.143	109.778	67.737	18.5811	25.225	0.0598426	0.545848	-2.51343	-0.637579	0.26962	0.783748	-2.13189	Gli2	14633	0000122 // negative regulation of transcription from RNA polymerase II promoter // inferred from genetic interaction /// 0001501 // skeletal system development // inferred from mutant phenotype /// 0001822 // kidney development // inferred from genetic interaction /// 0002076 // osteoblast development // inferred from direct assay /// 0002076 // osteoblast development // inferred from mutant phen…	0005622 // intracellular // inferred from electronic annotation /// 0005624 // membrane fraction // inferred from direct assay /// 0005634 // nucleus // inferred from direct assay /// 0005737 // cytoplasm // inferred from direct assay /// 0005737 // cytoplasm // inferred from genetic interaction /// 0005929 // cilium // inferred from direct assay /// 0031512 // motile primary cilium // inferred f…	0003676 // nucleic acid binding // inferred from electronic annotation /// 0003677 // DNA binding // inferred from direct assay /// 0003682 // chromatin binding // inferred from direct assay /// 0003700 // transcription factor activity // inferred from direct assay /// 0005515 // protein binding // inferred from physical interaction /// 0008270 // zinc ion binding // inferred from electronic anno…	chr1:120730710-120731420 (-) // 99.86 // qE2.3
1459211_at	747.179	720.639	858.911	434.033	280.22	22.7353	83.5192	0.0706533	0.855162	-4.20254	-0.565956	0.801778	1.04285	-2.32237	Gli2	14633	0000122 // negative regulation of transcription from RNA polymerase II promoter // inferred from genetic interaction /// 0001501 // skeletal system development // inferred from mutant phenotype /// 0001822 // kidney development // inferred from genetic interaction /// 0002076 // osteoblast development // inferred from direct assay /// 0002076 // osteoblast development // inferred from mutant phen…	0005622 // intracellular // inferred from electronic annotation /// 0005624 // membrane fraction // inferred from direct assay /// 0005634 // nucleus // inferred from direct assay /// 0005737 // cytoplasm // inferred from direct assay /// 0005737 // cytoplasm // inferred from genetic interaction /// 0005929 // cilium // inferred from direct assay /// 0031512 // motile primary cilium // inferred f…	0003676 // nucleic acid binding // inferred from electronic annotation /// 0003677 // DNA binding // inferred from direct assay /// 0003682 // chromatin binding // inferred from direct assay /// 0003700 // transcription factor activity // inferred from direct assay /// 0005515 // protein binding // inferred from physical interaction /// 0008270 // zinc ion binding // inferred from electronic anno…	chr1:120730710-120731420 (-) // 99.86 // qE2.3
1450086_at	176.983	231.818	147.117	57.753	53.1504	61.6351	54.8391	-0.191002	1.44693	-0.0973647	-0.292588	1.83108	1.08598	-0.259053	Gmeb1	56809	0006350 // transcription // inferred from electronic annotation /// 0006355 // regulation of transcription, DNA-dependent // inferred from electronic annotation	0005634 // nucleus // inferred from direct assay /// 0005634 // nucleus // inferred from electronic annotation /// 0005737 // cytoplasm // inferred from electronic annotation	0003677 // DNA binding // inferred from electronic annotation /// 0003700 // transcription factor activity // inferred from direct assay /// 0005488 // binding // inferred from electronic annotation /// 0008270 // zinc ion binding // inferred from electronic annotation /// 0046872 // metal ion binding // inferred from electronic annotation	chr4:131780868-131807768 (-) // 98.53 // qD2.3
1415999_at	466.404	674.95	891.978	100.174	23.7958	252.331	78.9225	-1.22861	0.991012	0.102413	-3.32544	1.51347	1.88874	-1.59365	Hey1	15213	0001570 // vasculogenesis // inferred from genetic interaction /// 0006350 // transcription // inferred from electronic annotation /// 0006355 // regulation of transcription, DNA-dependent // inferred from electronic annotation /// 0007219 // Notch signaling pathway // inferred from electronic annotation /// 0007275 // multicellular organismal development // inferred from electronic annotation //…	0005634 // nucleus // inferred from direct assay /// 0005634 // nucleus // inferred from sequence or structural similarity /// 0005634 // nucleus // inferred from electronic annotation	0003677 // DNA binding // inferred from electronic annotation /// 0003700 // transcription factor activity // inferred from sequence or structural similarity /// 0005515 // protein binding // inferred from physical interaction /// 0030528 // transcription regulator activity // inferred from electronic annotation	chr3:8663358-8667039 (-) // 96.41 // qA1
1419302_at	76.4953	807.892	1115.34	4.17326	4.18442	4.08351	4.0593	0.00123215	4.1974	-0.0302467	0.00507641	7.59617	8.04848	-0.0387152	Heyl	56198	0006350 // transcription // inferred from electronic annotation /// 0006355 // regulation of transcription, DNA-dependent // inferred from electronic annotation /// 0006357 // regulation of transcription from RNA polymerase II promoter // inferred from sequence or structural similarity /// 0007219 // Notch signaling pathway // inferred from electronic annotation /// 0007275 // multicellular organ…	0005634 // nucleus // inferred from electronic annotation /// 0005667 // transcription factor complex // inferred from sequence or structural similarity	0003677 // DNA binding // inferred from electronic annotation /// 0003700 // transcription factor activity // inferred from sequence or structural similarity /// 0003702 // RNA polymerase II transcription factor activity // inferred from sequence or structural similarity /// 0005515 // protein binding // inferred from physical interaction /// 0030528 // transcription regulator activity // inferre…	chr4:122910798-122926602 (+) // 90.57 // qD2.2
1438886_at	189.382	789.954	749.637	7.45583	7.27208	7.35703	7.22202	-0.112735	4.56348	-0.123024	-0.148814	6.60065	6.53985	-0.156071	Heyl	56198	0006350 // transcription // inferred from electronic annotation /// 0006355 // regulation of transcription, DNA-dependent // inferred from electronic annotation /// 0006357 // regulation of transcription from RNA polymerase II promoter // inferred from sequence or structural similarity /// 0007219 // Notch signaling pathway // inferred from electronic annotation /// 0007275 // multicellular organ…	0005634 // nucleus // inferred from electronic annotation /// 0005667 // transcription factor complex // inferred from sequence or structural similarity	0003677 // DNA binding // inferred from electronic annotation /// 0003700 // transcription factor activity // inferred from sequence or structural similarity /// 0003702 // RNA polymerase II transcription factor activity // inferred from sequence or structural similarity /// 0005515 // protein binding // inferred from physical interaction /// 0030528 // transcription regulator activity // inferre…	chr4:122926435-122927120 (+) // 99.12 // qD2.2
1416035_at	673.391	567.089	889.034	377.738	532.707	167.927	462.048	-0.308511	0.528822	-1.47639	0.180284	0.251913	0.911012	-0.0146373	Hif1a	15251	0001525 // angiogenesis // inferred from mutant phenotype /// 0001666 // response to hypoxia // inferred from direct assay /// 0001666 // response to hypoxia // not recorded /// 0001666 // response to hypoxia // inferred from electronic annotation /// 0001666 // response to hypoxia // inferred from sequence or structural similarity /// 0001755 // neural crest cell migration // inferred from mutan…	0005634 // nucleus // inferred from direct assay /// 0005634 // nucleus // inferred from electronic annotation /// 0005634 // nucleus // inferred from sequence or structural similarity /// 0005667 // transcription factor complex // not recorded /// 0005667 // transcription factor complex // inferred from electronic annotation /// 0005730 // nucleolus // inferred from electronic annotation /// 000…	0003677 // DNA binding // inferred from direct assay /// 0003677 // DNA binding // inferred from genetic interaction /// 0003677 // DNA binding // inferred from electronic annotation /// 0003700 // transcription factor activity // inferred from direct assay /// 0003700 // transcription factor activity // not recorded /// 0003700 // transcription factor activity // inferred from electronic annotat…	chr12:75008932-75048578 (+) // 97.16 // qC3
1434904_at	183.979	168.466	236.078	22.3193	69.0163	44.2946	42.7952	-1.56646	1.64969	-0.452181	0.225688	1.51703	2.00746	-0.478384	Hivep2	15273	0006350 // transcription // traceable author statement /// 0006350 // transcription // inferred from electronic annotation /// 0006355 // regulation of transcription, DNA-dependent // inferred from electronic annotation /// 0007165 // signal transduction // traceable author statement	0005622 // intracellular // inferred from electronic annotation /// 0005634 // nucleus // inferred from electronic annotation /// 0005667 // transcription factor complex // traceable author statement	0003676 // nucleic acid binding // inferred from electronic annotation /// 0003677 // DNA binding // inferred from electronic annotation /// 0003700 // transcription factor activity // traceable author statement /// 0008270 // zinc ion binding // inferred from electronic annotation /// 0046872 // metal ion binding // traceable author statement /// 0046872 // metal ion binding // inferred from ele…	chr10:13870687-13871182 (+) // 96.64 // qA2
1449499_at	167.03	50.8166	34.7165	6.32025	19.9276	6.67935	12.948	-1.40167	3.33755	-1.34032	0.242313	1.57362	0.871777	-0.360324	Hoxa7	15404	0000122 // negative regulation of transcription from RNA polymerase II promoter // inferred from direct assay /// 0000122 // negative regulation of transcription from RNA polymerase II promoter // not recorded /// 0000122 // negative regulation of transcription from RNA polymerase II promoter // inferred from electronic annotation /// 0006350 // transcription // inferred from electronic annotatio…	0005634 // nucleus // inferred from direct assay /// 0005634 // nucleus // inferred from electronic annotation	0003677 // DNA binding // inferred from direct assay /// 0003677 // DNA binding // inferred from electronic annotation /// 0003700 // transcription factor activity // inferred from direct assay /// 0003700 // transcription factor activity // inferred from electronic annotation /// 0005515 // protein binding // inferred from physical interaction /// 0016564 // transcription repressor activity // i…	chr6:52165616-52168572 (-) // 94.28 // qB3
1448436_a_at	1878.67	2291.42	2228.58	90.4585	108.472	1500.25	35.0851	-3.91208	0.469561	0.14067	-3.66455	0.751865	0.710829	-5.29693	Irf1	16362	0006350 // transcription // inferred from electronic annotation /// 0006355 // regulation of transcription, DNA-dependent // inferred from electronic annotation /// 0010468 // regulation of gene expression // inferred from mutant phenotype /// 0043374 // CD8-positive, alpha-beta T cell differentiation // inferred from mutant phenotype /// 0045084 // positive regulation of interleukin-12 biosynthe…	0005634 // nucleus // inferred by curator /// 0005634 // nucleus // inferred from electronic annotation	0003677 // DNA binding // inferred from direct assay /// 0003677 // DNA binding // inferred from electronic annotation /// 0003700 // transcription factor activity // inferred from direct assay /// 0003700 // transcription factor activity // inferred from electronic annotation /// 0043565 // sequence-specific DNA binding // inferred from direct assay	chr11:53583540-53590826 (+) // 95.52 // qB1.3
1426111_x_at	547.02	615.127	471.128	179.578	254.981	373.994	215.529	-0.938396	0.668955	0.120344	-0.432843	0.833496	0.419905	-0.684922	Irf3	54131	0006350 // transcription // inferred from electronic annotation /// 0006355 // regulation of transcription, DNA-dependent // inferred from electronic annotation /// 0009615 // response to virus // inferred from electronic annotation /// 0031663 // lipopolysaccharide-mediated signaling pathway // inferred from direct assay /// 0032496 // response to lipopolysaccharide // inferred from direct assay…	0005634 // nucleus // inferred from electronic annotation /// 0005737 // cytoplasm // inferred from electronic annotation	0003677 // DNA binding // inferred from electronic annotation /// 0003700 // transcription factor activity // inferred from electronic annotation /// 0042803 // protein homodimerization activity // inferred from direct assay	chr7:52253318-52257759 (+) // 95.59 // qB4
1448694_at	5316.91	12697.1	25187.1	35.2584	469.655	31.0919	1395.67	-5.28761	1.9513	-5.55098	-1.55613	3.19157	4.18057	0.0213887	Jun	16476	0006350 // transcription // inferred from electronic annotation /// 0006355 // regulation of transcription, DNA-dependent // inferred from mutant phenotype /// 0006355 // regulation of transcription, DNA-dependent // inferred from electronic annotation /// 0008285 // negative regulation of cell proliferation // inferred from genetic interaction /// 0009987 // cellular process // inferred from mut…	0005634 // nucleus // inferred from direct assay /// 0005634 // nucleus // inferred from electronic annotation /// 0005667 // transcription factor complex // inferred from direct assay	0003677 // DNA binding // inferred from direct assay /// 0003677 // DNA binding // inferred from electronic annotation /// 0003700 // transcription factor activity // inferred from electronic annotation /// 0005515 // protein binding // inferred from physical interaction /// 0043565 // sequence-specific DNA binding // inferred from electronic annotation /// 0046983 // protein dimerization activit…	chr4:94715724-94718899 (-) // 98.91 // qC5
1417409_at	8339.65	10820.5	18851.7	117.612	1280.73	68.9253	2056.49	-3.88535	2.26627	-4.65299	-0.43675	2.63754	3.43574	0.236136	Jun	16476	0006350 // transcription // inferred from electronic annotation /// 0006355 // regulation of transcription, DNA-dependent // inferred from mutant phenotype /// 0006355 // regulation of transcription, DNA-dependent // inferred from electronic annotation /// 0008285 // negative regulation of cell proliferation // inferred from genetic interaction /// 0009987 // cellular process // inferred from mut…	0005634 // nucleus // inferred from direct assay /// 0005634 // nucleus // inferred from electronic annotation /// 0005667 // transcription factor complex // inferred from direct assay	0003677 // DNA binding // inferred from direct assay /// 0003677 // DNA binding // inferred from electronic annotation /// 0003700 // transcription factor activity // inferred from electronic annotation /// 0005515 // protein binding // inferred from physical interaction /// 0043565 // sequence-specific DNA binding // inferred from electronic annotation /// 0046983 // protein dimerization activit…	chr4:94715724-94718899 (-) // 98.91 // qC5
1415899_at	570.642	5511.77	7029.97	80.8883	136.463	12.4767	13.3912	-0.68951	2.15672	-3.37077	0.0912108	5.42116	5.77672	-3.25698	Junb	16477	0001570 // vasculogenesis // inferred from mutant phenotype /// 0001701 // in utero embryonic development // inferred from mutant phenotype /// 0001829 // trophectodermal cell differentiation // inferred from direct assay /// 0001829 // trophectodermal cell differentiation // inferred from mutant phenotype /// 0001892 // embryonic placenta development // inferred from mutant phenotype /// 0006350…	0005634 // nucleus // inferred from electronic annotation	0003677 // DNA binding // inferred from direct assay /// 0003677 // DNA binding // inferred from electronic annotation /// 0003700 // transcription factor activity // inferred from electronic annotation /// 0043565 // sequence-specific DNA binding // inferred from electronic annotation /// 0046983 // protein dimerization activity // inferred from electronic annotation	chr8:87500808-87502647 (-) // 96.45 // qC3
1449117_at	2251.09	9985.74	17198.6	782.496	558.315	1178.83	1002.97	-0.488038	1.03669	0.0983731	-0.974907	3.16766	3.96012	-0.133474	Jund	16478	0002076 // osteoblast development // inferred from genetic interaction /// 0006350 // transcription // inferred from electronic annotation /// 0006355 // regulation of transcription, DNA-dependent // inferred from electronic annotation /// 0045449 // regulation of transcription // inferred from electronic annotation /// 0045669 // positive regulation of osteoblast differentiation // inferred from…	0005634 // nucleus // inferred from electronic annotation	0003677 // DNA binding // inferred from direct assay /// 0003677 // DNA binding // inferred from electronic annotation /// 0003700 // transcription factor activity // inferred from electronic annotation /// 0043565 // sequence-specific DNA binding // inferred from electronic annotation /// 0046983 // protein dimerization activity // inferred from electronic annotation	chr8:73222850-73224515 (+) // 87.9 // qB3.3
1437241_at	932.239	392.951	495.356	34.8198	15.0367	384.385	17.6453	-3.20325	1.58695	0.298627	-4.38267	0.298654	0.621328	-4.14623	Klf11	194655	0006350 // transcription // inferred from electronic annotation /// 0006355 // regulation of transcription, DNA-dependent // inferred from electronic annotation /// 0006915 // apoptosis // inferred from electronic annotation /// 0030097 // hemopoiesis // inferred from mutant phenotype /// 0045892 // negative regulation of transcription, DNA-dependent // inferred from direct assay	0005622 // intracellular // inferred from electronic annotation /// 0005634 // nucleus // inferred by curator /// 0005634 // nucleus // inferred from electronic annotation	0003676 // nucleic acid binding // inferred from electronic annotation /// 0003677 // DNA binding // inferred from sequence or structural similarity /// 0003677 // DNA binding // inferred from electronic annotation /// 0003700 // transcription factor activity // inferred from direct assay /// 0008270 // zinc ion binding // inferred from electronic annotation /// 0046872 // metal ion binding // in…	chr12:25340558-25347649 (+) // 95.63 // qA1.3
1417395_at	536.204	415.118	1637.43	224.432	262.563	93.5768	10.4202	-0.141196	1.11777	-1.43197	0.0861168	0.741921	2.72247	-4.63082	Klf4	16600	0006350 // transcription // inferred from electronic annotation /// 0006355 // regulation of transcription, DNA-dependent // inferred from electronic annotation /// 0008285 // negative regulation of cell proliferation // inferred from direct assay /// 0009913 // epidermal cell differentiation // inferred from mutant phenotype /// 0019827 // stem cell maintenance // inferred from direct assay /// …	0005622 // intracellular // inferred from electronic annotation /// 0005634 // nucleus // non-traceable author statement /// 0005634 // nucleus // inferred from electronic annotation	0003676 // nucleic acid binding // inferred from electronic annotation /// 0003677 // DNA binding // inferred from sequence or structural similarity /// 0003677 // DNA binding // inferred from electronic annotation /// 0003700 // transcription factor activity // inferred from direct assay /// 0008270 // zinc ion binding // inferred from electronic annotation /// 0016564 // transcription repressor…	chr4:55540008-55545338 (-) // 97.88 // qB3
1427400_at	140.152	86.1098	74.5547	5.01022	5.0613	4.88732	4.88998	-0.0111678	4.79495	-0.0468843	0.00359209	4.09139	3.84378	-0.0460887	Lbx1	16814	0001947 // heart looping // inferred from mutant phenotype /// 0006350 // transcription // inferred from electronic annotation /// 0006355 // regulation of transcription, DNA-dependent // inferred from direct assay /// 0006355 // regulation of transcription, DNA-dependent // inferred from electronic annotation /// 0007275 // multicellular organismal development // inferred from electronic annotat…	0005634 // nucleus // inferred from electronic annotation /// 0005667 // transcription factor complex // inferred from direct assay	0003677 // DNA binding // inferred from electronic annotation /// 0003700 // transcription factor activity // inferred from direct assay /// 0003700 // transcription factor activity // inferred from electronic annotation /// 0005515 // protein binding // inferred from physical interaction /// 0030528 // transcription regulator activity // inferred from electronic annotation /// 0043565 // sequenc…	chr19:45307177-45310220 (-) // 94.98 // qC3
1418932_at	640.792	620.76	1760.72	9.79893	115.556	12.201	11.7438	-3.34517	2.694	-3.02254	0.210781	2.60023	4.11783	-3.13662	LOC100046232 /// Nfil3	100046232 /// 18030	0006350 // transcription // inferred from electronic annotation /// 0006355 // regulation of transcription, DNA-dependent // inferred from electronic annotation /// 0048511 // rhythmic process // inferred from electronic annotation	0005634 // nucleus // inferred from electronic annotation	0003677 // DNA binding // inferred from electronic annotation /// 0003700 // transcription factor activity // inferred from electronic annotation /// 0043565 // sequence-specific DNA binding // inferred from electronic annotation /// 0046983 // protein dimerization activity // inferred from electronic annotation	chr13:53062572-53076360 (-) // 97.84 // qB1
1425383_a_at	38.7037	300.826	191.061	6.90182	34.8432	7.13193	37.0899	-2.47852	0.0422606	-2.4376	-0.114529	2.96017	2.27273	-0.0223781	LOC676870 /// Pbx1	18514 /// 676870	0001655 // urogenital system development // inferred from mutant phenotype /// 0001658 // ureteric bud branching // inferred from direct assay /// 0006350 // transcription // inferred from electronic annotation /// 0006355 // regulation of transcription, DNA-dependent // inferred from electronic annotation /// 0006700 // C21-steroid hormone biosynthetic process // inferred from electronic annotat…	0005634 // nucleus // inferred from direct assay /// 0005634 // nucleus // inferred from electronic annotation /// 0005667 // transcription factor complex // inferred from direct assay /// 0005737 // cytoplasm // inferred from direct assay	0003677 // DNA binding // inferred from direct assay /// 0003677 // DNA binding // inferred from electronic annotation /// 0003700 // transcription factor activity // inferred from electronic annotation /// 0005515 // protein binding // inferred from physical interaction /// 0030528 // transcription regulator activity // inferred from electronic annotation /// 0043565 // sequence-specific DNA bin…	chr1:170088462-170361679 (-) // 98.66 // qH2.3
1428647_at	765.71	420.458	509.379	9.51675	178.155	8.48633	184.533	-4.34553	2.03584	-4.50407	-0.0706135	1.15422	1.43198	-0.0181274	LOC676870 /// Pbx1	18514 /// 676870	0001655 // urogenital system development // inferred from mutant phenotype /// 0001658 // ureteric bud branching // inferred from direct assay /// 0006350 // transcription // inferred from electronic annotation /// 0006355 // regulation of transcription, DNA-dependent // inferred from electronic annotation /// 0006700 // C21-steroid hormone biosynthetic process // inferred from electronic annotat…	0005634 // nucleus // inferred from direct assay /// 0005634 // nucleus // inferred from electronic annotation /// 0005667 // transcription factor complex // inferred from direct assay /// 0005737 // cytoplasm // inferred from direct assay	0003677 // DNA binding // inferred from direct assay /// 0003677 // DNA binding // inferred from electronic annotation /// 0003700 // transcription factor activity // inferred from electronic annotation /// 0005515 // protein binding // inferred from physical interaction /// 0030528 // transcription regulator activity // inferred from electronic annotation /// 0043565 // sequence-specific DNA bin…	chr1:170083662-170088059 (-) // 94.56 // qH2.3
1418936_at	1648.21	1394.93	6294.89	80.2068	133.085	9.73159	13.6651	-0.682937	3.74606	-3.68047	0.112045	3.46899	5.65426	-3.18591	Maff	17133	0001701 // in utero embryonic development // inferred from genetic interaction /// 0006350 // transcription // inferred from electronic annotation /// 0006355 // regulation of transcription, DNA-dependent // inferred from electronic annotation /// 0045449 // regulation of transcription // inferred from electronic annotation /// 0045604 // regulation of epidermal cell differentiation // inferred f…	0005634 // nucleus // inferred from electronic annotation	0003677 // DNA binding // inferred from electronic annotation /// 0003700 // transcription factor activity // inferred from electronic annotation /// 0043565 // sequence-specific DNA binding // inferred from electronic annotation	chr15:79178119-79189504 (+) // 94.56 // qE1
1418616_at	261.5	330.157	1853.61	35.708	115.945	57.3536	33.9044	-1.67199	1.23007	-0.961453	0.0556761	1.55824	4.03178	-1.76195	Mafk	17135	0006350 // transcription // inferred from electronic annotation /// 0006355 // regulation of transcription, DNA-dependent // inferred from direct assay /// 0006355 // regulation of transcription, DNA-dependent // inferred from electronic annotation /// 0007399 // nervous system development // inferred from electronic annotation /// 0045449 // regulation of transcription // inferred from electroni…	0005634 // nucleus // inferred from direct assay /// 0005634 // nucleus // inferred from electronic annotation	0003677 // DNA binding // inferred from direct assay /// 0003677 // DNA binding // inferred from electronic annotation /// 0003700 // transcription factor activity // inferred from direct assay /// 0003700 // transcription factor activity // inferred from electronic annotation /// 0005515 // protein binding // inferred from physical interaction /// 0043565 // sequence-specific DNA binding // infe…	chr5:140267475-140278606 (+) // 97.36 // qG2
1438930_s_at	215.788	275.389	275.196	7.68369	35.3543	20.9857	151.753	-4.23394	0.583372	-2.7882	-2.03513	0.926185	0.921958	0.0745072	Mecp2	17257	0001662 // behavioral fear response // inferred from mutant phenotype /// 0001666 // response to hypoxia // inferred from mutant phenotype /// 0001964 // startle response // inferred from mutant phenotype /// 0001976 // neurological system process involved in regulation of systemic arterial blood pressure // inferred from mutant phenotype /// 0002087 // regulation of respiratory gaseous exchange …	0000792 // heterochromatin // inferred from direct assay /// 0005634 // nucleus // inferred from direct assay /// 0005634 // nucleus // inferred from electronic annotation /// 0005737 // cytoplasm // inferred from direct assay /// 0005829 // cytosol // inferred from direct assay	0003677 // DNA binding // inferred from direct assay /// 0003677 // DNA binding // inferred from electronic annotation /// 0003700 // transcription factor activity // inferred from direct assay /// 0003700 // transcription factor activity // inferred from mutant phenotype /// 0003729 // mRNA binding // inferred from direct assay /// 0005515 // protein binding // inferred from physical interaction…	chrX:71271927-71272270 (-) // 98.55 // qA7.3
1460246_at	342.583	345.644	413.089	26.0798	104.514	65.0957	207.573	-2.81737	0.908116	-1.49237	-0.806114	0.912103	1.1537	0.179687	Mecp2	17257	0001662 // behavioral fear response // inferred from mutant phenotype /// 0001666 // response to hypoxia // inferred from mutant phenotype /// 0001964 // startle response // inferred from mutant phenotype /// 0001976 // neurological system process involved in regulation of systemic arterial blood pressure // inferred from mutant phenotype /// 0002087 // regulation of respiratory gaseous exchange …	0000792 // heterochromatin // inferred from direct assay /// 0005634 // nucleus // inferred from direct assay /// 0005634 // nucleus // inferred from electronic annotation /// 0005737 // cytoplasm // inferred from direct assay /// 0005829 // cytosol // inferred from direct assay	0003677 // DNA binding // inferred from direct assay /// 0003677 // DNA binding // inferred from electronic annotation /// 0003700 // transcription factor activity // inferred from direct assay /// 0003700 // transcription factor activity // inferred from mutant phenotype /// 0003729 // mRNA binding // inferred from direct assay /// 0005515 // protein binding // inferred from physical interaction…	chrX:71271930-71330951 (-) // 99.02 // qA7.3
1421252_a_at	496.708	291.944	315.415	11.3085	160.239	29.3472	51.0295	-3.70245	1.91073	-2.18986	0.257485	1.11802	1.24128	-1.39311	Mef2a	17258	0006350 // transcription // inferred from electronic annotation /// 0006355 // regulation of transcription, DNA-dependent // inferred from direct assay /// 0006355 // regulation of transcription, DNA-dependent // inferred from electronic annotation /// 0006915 // apoptosis // inferred from electronic annotation /// 0007275 // multicellular organismal development // inferred from electronic annota…	0005634 // nucleus // inferred by curator /// 0005634 // nucleus // inferred from direct assay /// 0005634 // nucleus // inferred from electronic annotation	0003677 // DNA binding // inferred from direct assay /// 0003677 // DNA binding // inferred from electronic annotation /// 0003700 // transcription factor activity // inferred from direct assay /// 0003700 // transcription factor activity // inferred from electronic annotation /// 0005515 // protein binding // inferred from physical interaction /// 0016563 // transcription activator activity // i…	chr7:74376969-74517719 (-) // 96.83 // qC
1452347_at	1732.52	1317.65	1773.33	21.2926	525.041	122.368	219.217	-4.458	1.95605	-1.87037	0.222421	1.55177	1.97809	-1.05256	Mef2a	17258	0006350 // transcription // inferred from electronic annotation /// 0006355 // regulation of transcription, DNA-dependent // inferred from direct assay /// 0006355 // regulation of transcription, DNA-dependent // inferred from electronic annotation /// 0006915 // apoptosis // inferred from electronic annotation /// 0007275 // multicellular organismal development // inferred from electronic annota…	0005634 // nucleus // inferred by curator /// 0005634 // nucleus // inferred from direct assay /// 0005634 // nucleus // inferred from electronic annotation	0003677 // DNA binding // inferred from direct assay /// 0003677 // DNA binding // inferred from electronic annotation /// 0003700 // transcription factor activity // inferred from direct assay /// 0003700 // transcription factor activity // inferred from electronic annotation /// 0005515 // protein binding // inferred from physical interaction /// 0016563 // transcription activator activity // i…	chr7:74376048-74379781 (-) // 98.6 // qC
1427186_a_at	840.648	935.434	1075.47	25.5158	398.653	62.9895	155.059	-3.96705	1.14926	-2.59708	0.070404	1.29697	1.50449	-1.30022	Mef2a	17258	0006350 // transcription // inferred from electronic annotation /// 0006355 // regulation of transcription, DNA-dependent // inferred from direct assay /// 0006355 // regulation of transcription, DNA-dependent // inferred from electronic annotation /// 0006915 // apoptosis // inferred from electronic annotation /// 0007275 // multicellular organismal development // inferred from electronic annota…	0005634 // nucleus // inferred by curator /// 0005634 // nucleus // inferred from direct assay /// 0005634 // nucleus // inferred from electronic annotation	0003677 // DNA binding // inferred from direct assay /// 0003677 // DNA binding // inferred from electronic annotation /// 0003700 // transcription factor activity // inferred from direct assay /// 0003700 // transcription factor activity // inferred from electronic annotation /// 0005515 // protein binding // inferred from physical interaction /// 0016563 // transcription activator activity // i…	chr7:74376048-74379781 (-) // 98.6 // qC
1421027_a_at	547.75	706.999	774.257	5.33561	6.42935	5.66737	106.411	-4.21686	2.46593	-4.13308	-3.94693	2.70589	2.75561	0.098436	Mef2c	17260	0001568 // blood vessel development // inferred from mutant phenotype /// 0001649 // osteoblast differentiation // inferred from genetic interaction /// 0001958 // endochondral ossification // inferred from genetic interaction /// 0001958 // endochondral ossification // inferred from mutant phenotype /// 0001974 // blood vessel remodeling // inferred from mutant phenotype /// 0002062 // chondrocy…	0005634 // nucleus // inferred by curator /// 0005634 // nucleus // inferred from electronic annotation	0003677 // DNA binding // inferred from direct assay /// 0003677 // DNA binding // inferred from electronic annotation /// 0003700 // transcription factor activity // inferred from direct assay /// 0003700 // transcription factor activity // inferred from electronic annotation /// 0005515 // protein binding // inferred from physical interaction /// 0016563 // transcription activator activity // i…	chr13:83643145-83802922 (+) // 98.67 // qC3
1424852_at	326.296	725.862	1909.76	6.28306	22.7124	8.8017	188.55	-4.63316	1.07786	-4.21688	-2.86986	2.13023	3.42457	0.261564	Mef2c	17260	0001568 // blood vessel development // inferred from mutant phenotype /// 0001649 // osteoblast differentiation // inferred from genetic interaction /// 0001958 // endochondral ossification // inferred from genetic interaction /// 0001958 // endochondral ossification // inferred from mutant phenotype /// 0001974 // blood vessel remodeling // inferred from mutant phenotype /// 0002062 // chondrocy…	0005634 // nucleus // inferred by curator /// 0005634 // nucleus // inferred from electronic annotation	0003677 // DNA binding // inferred from direct assay /// 0003677 // DNA binding // inferred from electronic annotation /// 0003700 // transcription factor activity // inferred from direct assay /// 0003700 // transcription factor activity // inferred from electronic annotation /// 0005515 // protein binding // inferred from physical interaction /// 0016563 // transcription activator activity // i…	chr13:83712764-83806683 (+) // 98.81 // qC3
1451506_at	186.325	190.618	517.739	7.17043	8.54828	8.79643	86.25	-3.19085	1.52416	-3.10254	-2.96649	1.44968	2.73359	0.379555	Mef2c	17260	0001568 // blood vessel development // inferred from mutant phenotype /// 0001649 // osteoblast differentiation // inferred from genetic interaction /// 0001958 // endochondral ossification // inferred from genetic interaction /// 0001958 // endochondral ossification // inferred from mutant phenotype /// 0001974 // blood vessel remodeling // inferred from mutant phenotype /// 0002062 // chondrocy…	0005634 // nucleus // inferred by curator /// 0005634 // nucleus // inferred from electronic annotation	0003677 // DNA binding // inferred from direct assay /// 0003677 // DNA binding // inferred from electronic annotation /// 0003700 // transcription factor activity // inferred from direct assay /// 0003700 // transcription factor activity // inferred from electronic annotation /// 0005515 // protein binding // inferred from physical interaction /// 0016563 // transcription activator activity // i…	chr13:83712764-83806683 (+) // 98.81 // qC3
1451507_at	79.3562	99.3982	270.139	7.44208	13.1152	6.86401	81.528	-2.78487	0.631125	-2.90046	-1.96991	0.835419	2.20971	0.626141	Mef2c	17260	0001568 // blood vessel development // inferred from mutant phenotype /// 0001649 // osteoblast differentiation // inferred from genetic interaction /// 0001958 // endochondral ossification // inferred from genetic interaction /// 0001958 // endochondral ossification // inferred from mutant phenotype /// 0001974 // blood vessel remodeling // inferred from mutant phenotype /// 0002062 // chondrocy…	0005634 // nucleus // inferred by curator /// 0005634 // nucleus // inferred from electronic annotation	0003677 // DNA binding // inferred from direct assay /// 0003677 // DNA binding // inferred from electronic annotation /// 0003700 // transcription factor activity // inferred from direct assay /// 0003700 // transcription factor activity // inferred from electronic annotation /// 0005515 // protein binding // inferred from physical interaction /// 0016563 // transcription activator activity // i…	chr13:83712764-83806683 (+) // 98.81 // qC3
1434487_at	385.795	521.093	381.803	16.4219	109.314	76.6822	148.954	-2.97073	1.58622	-0.75124	-0.235517	2.01776	1.52504	0.201623	Mef2d	17261	0001649 // osteoblast differentiation // inferred from genetic interaction /// 0001958 // endochondral ossification // inferred from genetic interaction /// 0002062 // chondrocyte differentiation // inferred from genetic interaction /// 0006350 // transcription // inferred from electronic annotation /// 0006355 // regulation of transcription, DNA-dependent // inferred from direct assay /// 000635…	0005634 // nucleus // inferred by curator /// 0005634 // nucleus // inferred from direct assay /// 0005634 // nucleus // inferred from electronic annotation	0003677 // DNA binding // inferred from direct assay /// 0003677 // DNA binding // inferred from electronic annotation /// 0003700 // transcription factor activity // inferred from direct assay /// 0003700 // transcription factor activity // inferred from electronic annotation /// 0016563 // transcription activator activity // inferred from direct assay /// 0043565 // sequence-specific DNA bindin…	chr3:87973937-87976182 (+) // 99.69 // qF1
1420757_at	5075.45	4503.17	9603.64	10.0902	10.171	8.61598	8.78779	-0.0414848	8.93626	-0.267432	-0.0269268	8.75428	9.84753	-0.238135	Myf5	17877	0001502 // cartilage condensation // inferred from mutant phenotype /// 0001756 // somitogenesis // inferred from mutant phenotype /// 0001952 // regulation of cell-matrix adhesion // inferred from mutant phenotype /// 0006355 // regulation of transcription, DNA-dependent // inferred from electronic annotation /// 0007275 // multicellular organismal development // inferred from electronic annotat…	0005634 // nucleus // traceable author statement /// 0005634 // nucleus // inferred from electronic annotation	0003677 // DNA binding // inferred from electronic annotation /// 0003705 // RNA polymerase II transcription factor activity, enhancer binding // traceable author statement /// 0030528 // transcription regulator activity // inferred from electronic annotation	chr10:106919945-106923181 (-) // 99.71 // qD1
1418420_at	960.055	2266.23	3790.99	3.45168	3.47161	3.38437	3.39134	-0.00504112	8.11468	-0.0335002	0.00329248	9.33316	10.0781	-0.0304794	Myod1	17927	0000381 // regulation of alternative nuclear mRNA splicing, via spliceosome // inferred from direct assay /// 0000381 // regulation of alternative nuclear mRNA splicing, via spliceosome // inferred from mutant phenotype /// 0006350 // transcription // inferred from electronic annotation /// 0006355 // regulation of transcription, DNA-dependent // inferred from electronic annotation /// 0007275 //…	0005634 // nucleus // inferred from direct assay /// 0005634 // nucleus // traceable author statement /// 0005634 // nucleus // inferred from electronic annotation /// 0005667 // transcription factor complex // inferred from direct assay	0003677 // DNA binding // inferred from direct assay /// 0003677 // DNA binding // inferred from electronic annotation /// 0003700 // transcription factor activity // inferred from direct assay /// 0003705 // RNA polymerase II transcription factor activity, enhancer binding // traceable author statement /// 0005515 // protein binding // inferred from physical interaction /// 0008134 // transcript…	chr7:53631813-53634468 (+) // 99.53 // qB4
1419391_at	10523.2	12490.2	4666.29	6.09085	6.14364	5.8131	5.81391	-0.0273426	10.7279	-0.0942516	-0.0143686	10.9651	9.46776	-0.0940169	Myog	17928	0006355 // regulation of transcription, DNA-dependent // inferred from electronic annotation /// 0007275 // multicellular organismal development // inferred from electronic annotation /// 0007517 // muscle organ development // inferred from electronic annotation /// 0007519 // skeletal muscle tissue development // inferred from direct assay /// 0007519 // skeletal muscle tissue development // tra…	0005634 // nucleus // inferred from direct assay /// 0005634 // nucleus // traceable author statement /// 0005634 // nucleus // inferred from electronic annotation	0003677 // DNA binding // inferred from direct assay /// 0003677 // DNA binding // inferred from electronic annotation /// 0003700 // transcription factor activity // inferred from direct assay /// 0003705 // RNA polymerase II transcription factor activity, enhancer binding // traceable author statement /// 0016563 // transcription activator activity // inferred from direct assay /// 0030528 // t…	chr1:136186587-136189127 (+) // 98.07 // qE4
1423201_at	2482.58	2662.16	2483.99	1821.86	692.153	1206.71	1599.53	0.0905879	0.54308	-0.499659	-1.33231	0.640108	0.521288	-0.0927922	Ncor1	20185	0006350 // transcription // inferred from electronic annotation /// 0006355 // regulation of transcription, DNA-dependent // inferred from electronic annotation /// 0016481 // negative regulation of transcription // inferred from direct assay /// 0016568 // chromatin modification // inferred from electronic annotation /// 0045449 // regulation of transcription // inferred from electronic annotati…	0005634 // nucleus // inferred by curator /// 0005634 // nucleus // inferred from electronic annotation	0003677 // DNA binding // inferred from direct assay /// 0003677 // DNA binding // inferred from electronic annotation /// 0003700 // transcription factor activity // inferred from direct assay /// 0004872 // receptor activity // inferred from electronic annotation /// 0005515 // protein binding // inferred from physical interaction /// 0005515 // protein binding // inferred from electronic annot…	chr11:62130014-62233285 (-) // 91.67 // qB2
1439205_at	194.568	292.432	715.148	13.8582	8.14915	104.178	10.7934	-2.768	1.04429	0.136313	-3.53338	1.62307	2.8124	-3.29262	Nfatc2	18019	0001816 // cytokine production // inferred from direct assay /// 0006350 // transcription // inferred from electronic annotation /// 0006355 // regulation of transcription, DNA-dependent // inferred from direct assay /// 0006355 // regulation of transcription, DNA-dependent // inferred from mutant phenotype /// 0006355 // regulation of transcription, DNA-dependent // inferred from electronic anno…	0005634 // nucleus // inferred from direct assay /// 0005634 // nucleus // inferred from electronic annotation /// 0005737 // cytoplasm // inferred from direct assay /// 0005737 // cytoplasm // inferred from electronic annotation /// 0005829 // cytosol // inferred from direct assay	0003677 // DNA binding // inferred from direct assay /// 0003677 // DNA binding // inferred from electronic annotation /// 0003700 // transcription factor activity // inferred from direct assay /// 0003700 // transcription factor activity // inferred from electronic annotation /// 0005515 // protein binding // inferred from physical interaction /// 0005515 // protein binding // inferred from elec…	chr2:168301911-168302471 (-) // 98.59 // qH3
1416331_a_at	702.204	401.916	392.937	199.807	211.56	237.975	176.598	-0.252065	1.57297	0.0117884	-0.163793	0.764856	0.721021	-0.420393	Nfe2l1	18023	0006355 // regulation of transcription, DNA-dependent // inferred from electronic annotation /// 0045449 // regulation of transcription // inferred from electronic annotation	0005634 // nucleus // inferred from electronic annotation	0003677 // DNA binding // inferred from electronic annotation /// 0003700 // transcription factor activity // inferred from electronic annotation /// 0005515 // protein binding // inferred from physical interaction /// 0043565 // sequence-specific DNA binding // inferred from electronic annotation /// 0046983 // protein dimerization activity // inferred from electronic annotation	chr11:96678731-96691278 (-) // 95.91 // qD
1434101_at	769.085	985.724	383.259	7.55269	20.0648	8.751	177.639	-4.32285	2.38664	-4.14357	-2.8925	2.71969	1.36451	0.255952	Nfib	18028	0006260 // DNA replication // inferred from electronic annotation /// 0006350 // transcription // inferred from electronic annotation /// 0006355 // regulation of transcription, DNA-dependent // inferred from electronic annotation /// 0008285 // negative regulation of cell proliferation // inferred from mutant phenotype /// 0030324 // lung development // inferred from mutant phenotype /// 0030900…	0005622 // intracellular // inferred from electronic annotation /// 0005634 // nucleus // inferred from electronic annotation /// 0005730 // nucleolus // inferred from electronic annotation	0003677 // DNA binding // inferred from electronic annotation /// 0003690 // double-stranded DNA binding // inferred from electronic annotation /// 0003700 // transcription factor activity // inferred from electronic annotation /// 0016563 // transcription activator activity // inferred from direct assay	chr4:81936076-81940155 (-) // 95.4 // qC3
1434102_at	1760.11	1567.19	1154.91	8.22525	61.1324	7.56595	383.348	-5.5237	2.27898	-5.58877	-2.56988	2.11147	1.65638	0.0785665	Nfib	18028	0006260 // DNA replication // inferred from electronic annotation /// 0006350 // transcription // inferred from electronic annotation /// 0006355 // regulation of transcription, DNA-dependent // inferred from electronic annotation /// 0008285 // negative regulation of cell proliferation // inferred from mutant phenotype /// 0030324 // lung development // inferred from mutant phenotype /// 0030900…	0005622 // intracellular // inferred from electronic annotation /// 0005634 // nucleus // inferred from electronic annotation /// 0005730 // nucleolus // inferred from electronic annotation	0003677 // DNA binding // inferred from electronic annotation /// 0003690 // double-stranded DNA binding // inferred from electronic annotation /// 0003700 // transcription factor activity // inferred from electronic annotation /// 0016563 // transcription activator activity // inferred from direct assay	chr4:81936076-81940155 (-) // 95.4 // qC3
1448288_at	5531.93	4188.49	1821.28	8.96633	166.28	37.3524	1103.43	-6.82433	2.46657	-4.81289	-2.59606	2.05795	0.862505	0.134414	Nfib	18028	0006260 // DNA replication // inferred from electronic annotation /// 0006350 // transcription // inferred from electronic annotation /// 0006355 // regulation of transcription, DNA-dependent // inferred from electronic annotation /// 0008285 // negative regulation of cell proliferation // inferred from mutant phenotype /// 0030324 // lung development // inferred from mutant phenotype /// 0030900…	0005622 // intracellular // inferred from electronic annotation /// 0005634 // nucleus // inferred from electronic annotation /// 0005730 // nucleolus // inferred from electronic annotation	0003677 // DNA binding // inferred from electronic annotation /// 0003690 // double-stranded DNA binding // inferred from electronic annotation /// 0003700 // transcription factor activity // inferred from electronic annotation /// 0016563 // transcription activator activity // inferred from direct assay	chr4:81940124-82151195 (-) // 95.01 // qC3
1438244_at	194.027	125.548	110.901	13.1835	11.1072	12.7316	62.6724	-1.67076	2.25542	-1.70085	-1.88071	1.4515	1.42479	0.506294	Nfib	18028	0006260 // DNA replication // inferred from electronic annotation /// 0006350 // transcription // inferred from electronic annotation /// 0006355 // regulation of transcription, DNA-dependent // inferred from electronic annotation /// 0008285 // negative regulation of cell proliferation // inferred from mutant phenotype /// 0030324 // lung development // inferred from mutant phenotype /// 0030900…	0005622 // intracellular // inferred from electronic annotation /// 0005634 // nucleus // inferred from electronic annotation /// 0005730 // nucleolus // inferred from electronic annotation	0003677 // DNA binding // inferred from electronic annotation /// 0003690 // double-stranded DNA binding // inferred from electronic annotation /// 0003700 // transcription factor activity // inferred from electronic annotation /// 0016563 // transcription activator activity // inferred from direct assay	chr4:82141821-82143048 (-) // 99.92 // qC3
1454834_at	6651.93	7772.67	5271.18	23.4825	425.036	77.2727	2492.09	-6.54164	1.64001	-4.83904	-2.33234	1.86198	1.30083	0.204586	Nfib	18028	0006260 // DNA replication // inferred from electronic annotation /// 0006350 // transcription // inferred from electronic annotation /// 0006355 // regulation of transcription, DNA-dependent // inferred from electronic annotation /// 0008285 // negative regulation of cell proliferation // inferred from mutant phenotype /// 0030324 // lung development // inferred from mutant phenotype /// 0030900…	0005622 // intracellular // inferred from electronic annotation /// 0005634 // nucleus // inferred from electronic annotation /// 0005730 // nucleolus // inferred from electronic annotation	0003677 // DNA binding // inferred from electronic annotation /// 0003690 // double-stranded DNA binding // inferred from electronic annotation /// 0003700 // transcription factor activity // inferred from electronic annotation /// 0016563 // transcription activator activity // inferred from direct assay	chr4:81936076-81940155 (-) // 95.4 // qC3
1427705_a_at	457.827	469.392	1004.42	134.588	331.581	87.3647	182.814	-1.24274	0.525471	-1.87369	0.0581309	0.557664	1.64682	-0.801272	Nfkb1	18033	0001818 // negative regulation of cytokine production // inferred from mutant phenotype /// 0006350 // transcription // inferred from electronic annotation /// 0006355 // regulation of transcription, DNA-dependent // inferred from electronic annotation /// 0006915 // apoptosis // inferred from electronic annotation /// 0007165 // signal transduction // inferred from electronic annotation /// 0010…	0005634 // nucleus // inferred by curator /// 0005634 // nucleus // inferred from direct assay /// 0005634 // nucleus // inferred from electronic annotation /// 0005737 // cytoplasm // inferred from electronic annotation	0003677 // DNA binding // inferred from direct assay /// 0003677 // DNA binding // inferred from electronic annotation /// 0003700 // transcription factor activity // inferred from electronic annotation /// 0005515 // protein binding // inferred from physical interaction /// 0005515 // protein binding // inferred from electronic annotation /// 0016566 // specific transcriptional repressor activit…	chr3:135247715-135266757 (-) // 99.1 // qG3
1419267_at	809.324	592.44	714.082	509.55	240.256	233.33	379.758	0.181959	0.849609	-0.94932	-0.902702	0.376129	0.666766	-0.246742	Nfyb	18045	0006350 // transcription // inferred from electronic annotation /// 0006355 // regulation of transcription, DNA-dependent // inferred from electronic annotation /// 0045893 // positive regulation of transcription, DNA-dependent // inferred from direct assay	0005622 // intracellular // inferred from electronic annotation /// 0005634 // nucleus // not recorded /// 0005634 // nucleus // inferred from electronic annotation /// 0005667 // transcription factor complex // inferred by curator /// 0016602 // CCAAT-binding factor complex // inferred from electronic annotation	0003677 // DNA binding // inferred from direct assay /// 0003677 // DNA binding // inferred from electronic annotation /// 0003700 // transcription factor activity // inferred from direct assay /// 0005515 // protein binding // not recorded /// 0005515 // protein binding // inferred from electronic annotation /// 0043565 // sequence-specific DNA binding // inferred from electronic annotation	chr10:82211434-82226889 (-) // 98.75 // qC1
1418633_at	340.874	710.635	170.512	29.7428	30.0755	27.974	100.989	-1.46969	2.05254	-1.5557	-1.4532	3.08786	1.04718	0.276192	Notch1	18128	0001708 // cell fate specification // inferred from mutant phenotype /// 0001837 // epithelial to mesenchymal transition // inferred from mutant phenotype /// 0001889 // liver development // inferred from mutant phenotype /// 0002040 // sprouting angiogenesis // inferred from mutant phenotype /// 0006350 // transcription // inferred from electronic annotation /// 0006355 // regulation of transcri…	0005634 // nucleus // inferred from direct assay /// 0005634 // nucleus // inferred from electronic annotation /// 0005737 // cytoplasm // inferred from direct assay /// 0005886 // plasma membrane // inferred from direct assay /// 0005886 // plasma membrane // inferred from electronic annotation /// 0005887 // integral to plasma membrane // inferred by curator /// 0016020 // membrane // inferred …	0003682 // chromatin binding // inferred from direct assay /// 0003700 // transcription factor activity // inferred from direct assay /// 0004872 // receptor activity // inferred from electronic annotation /// 0005509 // calcium ion binding // inferred from electronic annotation /// 0005515 // protein binding // inferred from physical interaction /// 0005515 // protein binding // inferred from el…	chr2:26313425-26359157 (-) // 99.16 // qA3
1418634_at	2821.78	3920.66	1911.24	125.419	120.512	46.7526	1297.91	-3.27292	1.22226	-4.69814	-3.37677	1.6934	0.646671	0.0997219	Notch1	18128	0001708 // cell fate specification // inferred from mutant phenotype /// 0001837 // epithelial to mesenchymal transition // inferred from mutant phenotype /// 0001889 // liver development // inferred from mutant phenotype /// 0002040 // sprouting angiogenesis // inferred from mutant phenotype /// 0006350 // transcription // inferred from electronic annotation /// 0006355 // regulation of transcri…	0005634 // nucleus // inferred from direct assay /// 0005634 // nucleus // inferred from electronic annotation /// 0005737 // cytoplasm // inferred from direct assay /// 0005886 // plasma membrane // inferred from direct assay /// 0005886 // plasma membrane // inferred from electronic annotation /// 0005887 // integral to plasma membrane // inferred by curator /// 0016020 // membrane // inferred …	0003682 // chromatin binding // inferred from direct assay /// 0003700 // transcription factor activity // inferred from direct assay /// 0004872 // receptor activity // inferred from electronic annotation /// 0005509 // calcium ion binding // inferred from electronic annotation /// 0005515 // protein binding // inferred from physical interaction /// 0005515 // protein binding // inferred from el…	chr2:26313425-26359157 (-) // 99.16 // qA3
1435991_at	20.9935	65.2119	355.184	10.6595	8.07839	7.54942	9.71612	-0.0299857	0.955083	-0.521723	-0.422738	2.56769	5.00604	-0.163517	Nr3c2	110784	0006350 // transcription // inferred from electronic annotation /// 0006355 // regulation of transcription, DNA-dependent // inferred from electronic annotation /// 0006883 // cellular sodium ion homeostasis // inferred from mutant phenotype /// 0007588 // excretion // inferred from mutant phenotype	0005634 // nucleus // inferred from electronic annotation /// 0005737 // cytoplasm // inferred from electronic annotation /// 0005783 // endoplasmic reticulum // inferred from electronic annotation /// 0005789 // endoplasmic reticulum membrane // inferred from electronic annotation /// 0016020 // membrane // inferred from electronic annotation	0003677 // DNA binding // inferred from electronic annotation /// 0003700 // transcription factor activity // inferred from electronic annotation /// 0003707 // steroid hormone receptor activity // inferred from electronic annotation /// 0004872 // receptor activity // inferred from electronic annotation /// 0004879 // ligand-dependent nuclear receptor activity // inferred from electronic annotat…	chr8:79767839-79768911 (+) // 98.16 // qC1
1416505_at	2528.87	1096.12	12675	526.949	370.029	298.794	116.187	0.104824	2.37322	-0.739854	-0.405599	1.15597	4.66967	-2.1435	Nr4a1	15370	0006350 // transcription // inferred from electronic annotation /// 0006355 // regulation of transcription, DNA-dependent // inferred from electronic annotation /// 0006917 // induction of apoptosis // inferred from direct assay /// 0043154 // negative regulation of caspase activity // inferred from direct assay /// 0045449 // regulation of transcription // inferred from direct assay /// 0045944 …	0005634 // nucleus // inferred from direct assay /// 0005634 // nucleus // inferred from electronic annotation	0003677 // DNA binding // inferred from electronic annotation /// 0003700 // transcription factor activity // inferred from electronic annotation /// 0003707 // steroid hormone receptor activity // inferred from electronic annotation /// 0004872 // receptor activity // inferred from electronic annotation /// 0004879 // ligand-dependent nuclear receptor activity // inferred from electronic annotat…	chr15:101097281-101105172 (+) // 96.33 // qF2
1447863_s_at	257.035	85.0863	400.963	5.63941	7.1217	5.45332	5.46601	-0.110967	5.39944	-0.159529	0.206637	3.7325	5.98874	-0.156158	Nr4a2	18227	0001666 // response to hypoxia // inferred from mutant phenotype /// 0001764 // neuron migration // inferred from mutant phenotype /// 0001975 // response to amphetamine // inferred from mutant phenotype /// 0006350 // transcription // inferred from electronic annotation /// 0006355 // regulation of transcription, DNA-dependent // inferred from electronic annotation /// 0006950 // response to str…	0005634 // nucleus // inferred from direct assay /// 0005634 // nucleus // inferred from electronic annotation	0003677 // DNA binding // inferred from direct assay /// 0003677 // DNA binding // inferred from electronic annotation /// 0003700 // transcription factor activity // inferred from electronic annotation /// 0003707 // steroid hormone receptor activity // inferred from electronic annotation /// 0004872 // receptor activity // inferred from electronic annotation /// 0004879 // ligand-dependent nucl…	chr2:56960532-56960760 (-) // 95.61 // qC1.1
1455034_at	916.794	156.223	548.896	9.115	122.609	8.21607	38.5467	-3.32925	3.32356	-3.47894	0.412606	0.657806	2.53386	-1.27587	Nr4a2	18227	0001666 // response to hypoxia // inferred from mutant phenotype /// 0001764 // neuron migration // inferred from mutant phenotype /// 0001975 // response to amphetamine // inferred from mutant phenotype /// 0006350 // transcription // inferred from electronic annotation /// 0006355 // regulation of transcription, DNA-dependent // inferred from electronic annotation /// 0006950 // response to str…	0005634 // nucleus // inferred from direct assay /// 0005634 // nucleus // inferred from electronic annotation	0003677 // DNA binding // inferred from direct assay /// 0003677 // DNA binding // inferred from electronic annotation /// 0003700 // transcription factor activity // inferred from electronic annotation /// 0003707 // steroid hormone receptor activity // inferred from electronic annotation /// 0004872 // receptor activity // inferred from electronic annotation /// 0004879 // ligand-dependent nucl…	chr2:56959240-56959757 (-) // 58.18 // qC1.1
1438796_at	406.074	200.834	1189.04	6.38579	9.51264	7.49771	7.57405	-0.401604	5.60632	-0.15429	0.178308	4.43278	7.13941	-0.14042	Nr4a3	18124	0001707 // mesoderm formation // inferred from mutant phenotype /// 0006350 // transcription // inferred from electronic annotation /// 0006355 // regulation of transcription, DNA-dependent // inferred from electronic annotation /// 0030534 // adult behavior // inferred from mutant phenotype /// 0042472 // inner ear morphogenesis // inferred from mutant phenotype /// 0045944 // positive regulatio…	0005634 // nucleus // inferred from electronic annotation	0003677 // DNA binding // inferred from electronic annotation /// 0003700 // transcription factor activity // inferred from electronic annotation /// 0003707 // steroid hormone receptor activity // inferred from electronic annotation /// 0004872 // receptor activity // inferred from electronic annotation /// 0004879 // ligand-dependent nuclear receptor activity // inferred from electronic annotat…	chr4:48098156-48099315 (+) // 99.4 // qB1
1420389_at	156.416	771.578	679.64	14.8305	8.90298	12.6415	53.9989	-1.71334	1.81975	-1.81473	-2.34791	4.11433	3.90434	0.258534	Pax3	18505	0000122 // negative regulation of transcription from RNA polymerase II promoter // inferred from genetic interaction /// 0001755 // neural crest cell migration // inferred from mutant phenotype /// 0001843 // neural tube closure // inferred from mutant phenotype /// 0006350 // transcription // inferred from electronic annotation /// 0006355 // regulation of transcription, DNA-dependent // inferre…	0005634 // nucleus // inferred from electronic annotation /// 0005667 // transcription factor complex // traceable author statement	0003677 // DNA binding // inferred from electronic annotation /// 0003682 // chromatin binding // inferred from direct assay /// 0003700 // transcription factor activity // traceable author statement /// 0003700 // transcription factor activity // inferred from electronic annotation /// 0003705 // RNA polymerase II transcription factor activity, enhancer binding // inferred from direct assay /// …	chr1:78099235-78193709 (-) // 99.88 // qC4
1441743_at	231.566	1174.92	1542.64	17.8852	20.7168	15.9174	171.171	-2.87297	0.831925	-3.03094	-2.6509	3.15904	3.56025	0.366833	Pax3	18505	0000122 // negative regulation of transcription from RNA polymerase II promoter // inferred from genetic interaction /// 0001755 // neural crest cell migration // inferred from mutant phenotype /// 0001843 // neural tube closure // inferred from mutant phenotype /// 0006350 // transcription // inferred from electronic annotation /// 0006355 // regulation of transcription, DNA-dependent // inferre…	0005634 // nucleus // inferred from electronic annotation /// 0005667 // transcription factor complex // traceable author statement	0003677 // DNA binding // inferred from electronic annotation /// 0003682 // chromatin binding // inferred from direct assay /// 0003700 // transcription factor activity // traceable author statement /// 0003700 // transcription factor activity // inferred from electronic annotation /// 0003705 // RNA polymerase II transcription factor activity, enhancer binding // inferred from direct assay /// …	chr1:78097841-78098323 (-) // 99.18 // qC4
1452510_at	673.85	697.837	1294.73	4.53849	4.57175	4.45091	4.46948	-0.00653982	7.2076	-0.034622	0.00404485	7.24241	8.13232	-0.0286096	Pax7	18509	0006350 // transcription // inferred from electronic annotation /// 0006355 // regulation of transcription, DNA-dependent // traceable author statement /// 0006355 // regulation of transcription, DNA-dependent // inferred from electronic annotation /// 0007275 // multicellular organismal development // inferred from electronic annotation /// 0007519 // skeletal muscle tissue development // inferr…	0005634 // nucleus // inferred from direct assay /// 0005634 // nucleus // inferred from electronic annotation /// 0005667 // transcription factor complex // traceable author statement	0003677 // DNA binding // inferred from electronic annotation /// 0003700 // transcription factor activity // traceable author statement /// 0003700 // transcription factor activity // inferred from electronic annotation /// 0030528 // transcription regulator activity // inferred from electronic annotation /// 0043565 // sequence-specific DNA binding // inferred from electronic annotation	chr4:139294007-139388796 (-) // 97.64 // qD3
1444596_at	3043.44	3078.9	4765.13	4.57682	4.60534	4.46138	4.44761	-0.00604955	9.37126	-0.0428336	0.0030539	9.37964	10.0141	-0.0472528	Pax7	18509	0006350 // transcription // inferred from electronic annotation /// 0006355 // regulation of transcription, DNA-dependent // traceable author statement /// 0006355 // regulation of transcription, DNA-dependent // inferred from electronic annotation /// 0007275 // multicellular organismal development // inferred from electronic annotation /// 0007519 // skeletal muscle tissue development // inferr…	0005634 // nucleus // inferred from direct assay /// 0005634 // nucleus // inferred from electronic annotation /// 0005667 // transcription factor complex // traceable author statement	0003677 // DNA binding // inferred from electronic annotation /// 0003700 // transcription factor activity // traceable author statement /// 0003700 // transcription factor activity // inferred from electronic annotation /// 0030528 // transcription regulator activity // inferred from electronic annotation /// 0043565 // sequence-specific DNA binding // inferred from electronic annotation	chr4:139292983-139293394 (-) // 98.32 // qD3
1450482_a_at	108.509	173.226	100.169	13.3069	17.1922	8.05152	8.05249	-0.347125	2.73717	-1.01534	0.0186853	3.38797	2.58948	-1.01514	Pitx2	18741	0001569 // patterning of blood vessels // inferred from mutant phenotype /// 0001701 // in utero embryonic development // inferred from mutant phenotype /// 0002074 // extraocular skeletal muscle development // inferred from mutant phenotype /// 0006355 // regulation of transcription, DNA-dependent // not recorded /// 0006355 // regulation of transcription, DNA-dependent // inferred from electron…	0005634 // nucleus // inferred from direct assay /// 0005634 // nucleus // inferred from electronic annotation /// 0005667 // transcription factor complex // inferred from direct assay /// 0005667 // transcription factor complex // not recorded	0003677 // DNA binding // inferred from electronic annotation /// 0003682 // chromatin binding // inferred from direct assay /// 0003700 // transcription factor activity // inferred from direct assay /// 0003700 // transcription factor activity // not recorded /// 0003700 // transcription factor activity // inferred from electronic annotation /// 0005515 // protein binding // inferred from physic…	chr3:128916849-128922506 (+) // 98.8 // qG3
1424797_a_at	1936.68	2850.55	1779.04	92.0636	164.142	9.86495	9.63782	-0.753075	3.65326	-3.97139	0.091253	4.20803	3.53051	-4.00325	Pitx2	18741	0001569 // patterning of blood vessels // inferred from mutant phenotype /// 0001701 // in utero embryonic development // inferred from mutant phenotype /// 0002074 // extraocular skeletal muscle development // inferred from mutant phenotype /// 0006355 // regulation of transcription, DNA-dependent // not recorded /// 0006355 // regulation of transcription, DNA-dependent // inferred from electron…	0005634 // nucleus // inferred from direct assay /// 0005634 // nucleus // inferred from electronic annotation /// 0005667 // transcription factor complex // inferred from direct assay /// 0005667 // transcription factor complex // not recorded	0003677 // DNA binding // inferred from electronic annotation /// 0003682 // chromatin binding // inferred from direct assay /// 0003700 // transcription factor activity // inferred from direct assay /// 0003700 // transcription factor activity // not recorded /// 0003700 // transcription factor activity // inferred from electronic annotation /// 0005515 // protein binding // inferred from physic…	chr3:128902879-128922509 (+) // 94.82 // qG3
1449917_at	36.1283	393.69	12.1145	3.82332	3.78535	3.69152	3.72588	0.00799191	3.24841	-0.0424465	-0.00623727	6.69022	1.35609	-0.029087	Pitx3	18742	0006355 // regulation of transcription, DNA-dependent // inferred from electronic annotation /// 0007275 // multicellular organismal development // inferred from electronic annotation /// 0007626 // locomotory behavior // inferred from mutant phenotype /// 0030901 // midbrain development // inferred from mutant phenotype /// 0045449 // regulation of transcription // inferred from electronic annot…	0005634 // nucleus // inferred from electronic annotation	0003677 // DNA binding // inferred from electronic annotation /// 0003700 // transcription factor activity // inferred from electronic annotation /// 0030528 // transcription regulator activity // inferred from electronic annotation /// 0043565 // sequence-specific DNA binding // inferred from electronic annotation	chr19:46210177-46222815 (-) // 98.49 // qC3
1433907_at	321.769	758.613	224.169	6.62509	9.22621	5.39502	43.206	-2.22607	3.38154	-2.54179	-1.80925	4.61152	2.80112	0.450272	Pknox2	208076	0006355 // regulation of transcription, DNA-dependent // inferred from electronic annotation /// 0006357 // regulation of transcription from RNA polymerase II promoter // inferred from genetic interaction /// 0045449 // regulation of transcription // inferred from electronic annotation	0005634 // nucleus // inferred from direct assay /// 0005634 // nucleus // inferred from electronic annotation /// 0005737 // cytoplasm // inferred from direct assay /// 0015629 // actin cytoskeleton // inferred from direct assay /// 0015630 // microtubule cytoskeleton // inferred from direct assay	0003677 // DNA binding // not recorded /// 0003677 // DNA binding // inferred from electronic annotation /// 0003700 // transcription factor activity // inferred from electronic annotation /// 0003785 // actin monomer binding // inferred from direct assay /// 0030528 // transcription regulator activity // inferred from electronic annotation /// 0043565 // sequence-specific DNA binding // inferred…	chr9:36698564-36700318 (-) // 98.82 // qA4
1437894_at	161.623	733.264	473.573	7.59023	7.01168	6.74197	14.0429	-0.327984	4.08994	-0.494512	-0.437022	6.26491	5.58416	0.513349	Prox1	19130	0001709 // cell fate determination // inferred from mutant phenotype /// 0001945 // lymph vessel development // inferred from mutant phenotype /// 0002088 // lens development in camera-type eye // inferred from expression pattern /// 0006350 // transcription // inferred from electronic annotation /// 0006355 // regulation of transcription, DNA-dependent // inferred from electronic annotation /// …	0005634 // nucleus // inferred from direct assay /// 0005634 // nucleus // inferred from electronic annotation /// 0005737 // cytoplasm // inferred from direct assay	0003677 // DNA binding // inferred from electronic annotation /// 0003700 // transcription factor activity // non-traceable author statement /// 0003705 // RNA polymerase II transcription factor activity, enhancer binding // inferred from direct assay /// 0030528 // transcription regulator activity // inferred from electronic annotation	chr1:191943145-191944282 (-) // 98.42 // qH6
1457432_at	45.5882	259.003	355.379	11.6077	10.641	9.76688	11.1482	0.0474262	2.03811	-0.184945	-0.0610791	4.47974	4.98893	0.0059944	Prox1	19130	0001709 // cell fate determination // inferred from mutant phenotype /// 0001945 // lymph vessel development // inferred from mutant phenotype /// 0002088 // lens development in camera-type eye // inferred from expression pattern /// 0006350 // transcription // inferred from electronic annotation /// 0006355 // regulation of transcription, DNA-dependent // inferred from electronic annotation /// …	0005634 // nucleus // inferred from direct assay /// 0005634 // nucleus // inferred from electronic annotation /// 0005737 // cytoplasm // inferred from direct assay	0003677 // DNA binding // inferred from electronic annotation /// 0003700 // transcription factor activity // non-traceable author statement /// 0003705 // RNA polymerase II transcription factor activity, enhancer binding // inferred from direct assay /// 0030528 // transcription regulator activity // inferred from electronic annotation	chr1:191945659-191945910 (-) // 77.71 // qH6
1419640_at	779.031	2471.96	520.892	72.7353	81.0397	58.8849	155.463	-0.92308	2.51615	-1.23362	-0.749046	4.14372	1.92764	0.178061	Purb	19291	0006268 // DNA unwinding during replication // inferred from sequence or structural similarity /// 0006350 // transcription // inferred from electronic annotation /// 0006355 // regulation of transcription, DNA-dependent // inferred from electronic annotation /// 0006915 // apoptosis // non-traceable author statement /// 0008283 // cell proliferation // non-traceable author statement /// 0030154 …	0005634 // nucleus // inferred from direct assay /// 0005634 // nucleus // inferred from electronic annotation /// 0005634 // nucleus // inferred from sequence or structural similarity /// 0005662 // DNA replication factor A complex // inferred from direct assay	0000900 // translation repressor activity, nucleic acid binding // inferred from electronic annotation /// 0003677 // DNA binding // inferred from electronic annotation /// 0003690 // double-stranded DNA binding // inferred from direct assay /// 0003691 // double-stranded telomeric DNA binding // inferred from sequence or structural similarity /// 0003697 // single-stranded DNA binding // inferre…	chr11:6369483-6375782 (-) // 96.74 // qA1
1428254_at	6979.52	8158.75	3747.18	809.095	923.06	316.33	2293.96	-1.4083	1.7081	-2.75931	-1.21646	1.93143	0.808724	0.100711	Purb	19291	0006268 // DNA unwinding during replication // inferred from sequence or structural similarity /// 0006350 // transcription // inferred from electronic annotation /// 0006355 // regulation of transcription, DNA-dependent // inferred from electronic annotation /// 0006915 // apoptosis // non-traceable author statement /// 0008283 // cell proliferation // non-traceable author statement /// 0030154 …	0005634 // nucleus // inferred from direct assay /// 0005634 // nucleus // inferred from electronic annotation /// 0005634 // nucleus // inferred from sequence or structural similarity /// 0005662 // DNA replication factor A complex // inferred from direct assay	0000900 // translation repressor activity, nucleic acid binding // inferred from electronic annotation /// 0003677 // DNA binding // inferred from electronic annotation /// 0003690 // double-stranded DNA binding // inferred from direct assay /// 0003691 // double-stranded telomeric DNA binding // inferred from sequence or structural similarity /// 0003697 // single-stranded DNA binding // inferre…	chr11:6367611-6369961 (-) // 91.08 // qA1
1419536_a_at	1107.65	1744.93	3725.89	140.371	417.414	411.841	344.11	-1.59202	1.39943	-0.0280577	-0.00904783	2.05194	3.12536	-0.291318	Rela	19697	0001889 // liver development // inferred from mutant phenotype /// 0001942 // hair follicle development // inferred from mutant phenotype /// 0006350 // transcription // inferred from electronic annotation /// 0006355 // regulation of transcription, DNA-dependent // inferred from electronic annotation /// 0006916 // anti-apoptosis // inferred from electronic annotation /// 0006952 // defense resp…	0005634 // nucleus // inferred from direct assay /// 0005634 // nucleus // not recorded /// 0005634 // nucleus // inferred from electronic annotation /// 0005667 // transcription factor complex // inferred from electronic annotation /// 0005737 // cytoplasm // inferred from direct assay /// 0005737 // cytoplasm // not recorded /// 0005737 // cytoplasm // inferred from electronic annotation	0003677 // DNA binding // inferred from direct assay /// 0003677 // DNA binding // not recorded /// 0003677 // DNA binding // inferred from electronic annotation /// 0003700 // transcription factor activity // inferred from direct assay /// 0003700 // transcription factor activity // inferred from electronic annotation /// 0003705 // RNA polymerase II transcription factor activity, enhancer bindi…	chr19:5637774-5648131 (+) // 99.92 // qA
1417856_at	85.5183	154.538	297.148	7.43168	11.239	28.696	4.65493	-1.95427	1.60513	0.0295679	-1.37767	2.41622	3.28192	-2.60594	Relb	19698	0006350 // transcription // inferred from electronic annotation /// 0006355 // regulation of transcription, DNA-dependent // inferred from electronic annotation /// 0019882 // antigen processing and presentation // inferred from mutant phenotype /// 0042088 // T-helper 1 type immune response // inferred from mutant phenotype /// 0043011 // myeloid dendritic cell differentiation // inferred from m…	0005634 // nucleus // inferred from electronic annotation	0003677 // DNA binding // inferred from direct assay /// 0003700 // transcription factor activity // inferred from electronic annotation /// 0005515 // protein binding // inferred from electronic annotation	chr7:20191570-20214741 (-) // 96.12 // qA3
1454670_at	804.088	1129.89	864.873	162.538	144.169	367.613	392.253	-1.35085	1.00059	-0.132869	-1.48189	1.48785	1.09612	-0.0424455	Rere	68703	0006338 // chromatin remodeling // inferred from physical interaction /// 0006350 // transcription // inferred from electronic annotation /// 0006355 // regulation of transcription, DNA-dependent // inferred from electronic annotation /// 0007275 // multicellular organismal development // inferred from electronic annotation	0000118 // histone deacetylase complex // inferred from physical interaction /// 0005634 // nucleus // inferred from electronic annotation	0003677 // DNA binding // inferred from electronic annotation /// 0003700 // transcription factor activity // inferred from electronic annotation /// 0005515 // protein binding // inferred from physical interaction /// 0008270 // zinc ion binding // inferred from electronic annotation /// 0043565 // sequence-specific DNA binding // inferred from electronic annotation /// 0046872 // metal ion bind…	chr4:149990964-149996075 (+) // 98.6 // qE2
1436325_at	33.2008	237.062	1473.4	10.6693	10.0556	11.6144	8.90592	-0.392382	1.27596	-0.267172	-0.510791	4.10709	6.71075	-0.627421	Rora	19883	0006350 // transcription // inferred from electronic annotation /// 0006355 // regulation of transcription, DNA-dependent // inferred from direct assay /// 0006355 // regulation of transcription, DNA-dependent // inferred from electronic annotation /// 0006809 // nitric oxide biosynthetic process // inferred from mutant phenotype /// 0021702 // cerebellar Purkinje cell differentiation // inferred…	0005634 // nucleus // inferred from electronic annotation	0003677 // DNA binding // inferred from direct assay /// 0003677 // DNA binding // inferred from electronic annotation /// 0003700 // transcription factor activity // inferred from direct assay /// 0003700 // transcription factor activity // not recorded /// 0003700 // transcription factor activity // inferred from electronic annotation /// 0003707 // steroid hormone receptor activity // inferred…	chr9:69229519-69231294 (+) // 96.93 // qC
1436326_at	50.5902	226.337	912.377	22.5803	11.7272	14.9023	24.539	-0.0750567	1.09223	-0.705883	-1.01679	3.22277	5.20812	0.010444	Rora	19883	0006350 // transcription // inferred from electronic annotation /// 0006355 // regulation of transcription, DNA-dependent // inferred from direct assay /// 0006355 // regulation of transcription, DNA-dependent // inferred from electronic annotation /// 0006809 // nitric oxide biosynthetic process // inferred from mutant phenotype /// 0021702 // cerebellar Purkinje cell differentiation // inferred…	0005634 // nucleus // inferred from electronic annotation	0003677 // DNA binding // inferred from direct assay /// 0003677 // DNA binding // inferred from electronic annotation /// 0003700 // transcription factor activity // inferred from direct assay /// 0003700 // transcription factor activity // not recorded /// 0003700 // transcription factor activity // inferred from electronic annotation /// 0003707 // steroid hormone receptor activity // inferred…	chr9:69229519-69231294 (+) // 96.93 // qC
1424034_at	318.986	543.465	2214.28	41.7072	24.7991	45.8713	41.7555	-0.238087	2.77785	-0.0591908	-0.912708	3.54418	5.52821	-0.158659	Rora	19883	0006350 // transcription // inferred from electronic annotation /// 0006355 // regulation of transcription, DNA-dependent // inferred from direct assay /// 0006355 // regulation of transcription, DNA-dependent // inferred from electronic annotation /// 0006809 // nitric oxide biosynthetic process // inferred from mutant phenotype /// 0021702 // cerebellar Purkinje cell differentiation // inferred…	0005634 // nucleus // inferred from electronic annotation	0003677 // DNA binding // inferred from direct assay /// 0003677 // DNA binding // inferred from electronic annotation /// 0003700 // transcription factor activity // inferred from direct assay /// 0003700 // transcription factor activity // not recorded /// 0003700 // transcription factor activity // inferred from electronic annotation /// 0003707 // steroid hormone receptor activity // inferred…	chr9:69137488-69228945 (+) // 95.61 // qC
1452531_at	14.2685	175.884	1091.78	5.03257	5.19004	4.92581	4.93471	-0.0343827	1.46966	-0.0650777	0.0101228	5.0788	7.57048	-0.0625503	Runx1	12394	0001501 // skeletal system development // inferred from mutant phenotype /// 0001701 // in utero embryonic development // inferred from mutant phenotype /// 0001889 // liver development // inferred from mutant phenotype /// 0006350 // transcription // inferred from electronic annotation /// 0006355 // regulation of transcription, DNA-dependent // inferred from direct assay /// 0006355 // regulati…	0005634 // nucleus // inferred from electronic annotation	0003677 // DNA binding // inferred from direct assay /// 0003677 // DNA binding // inferred from electronic annotation /// 0003700 // transcription factor activity // inferred from direct assay /// 0003700 // transcription factor activity // inferred from electronic annotation /// 0005515 // protein binding // inferred from physical interaction /// 0005515 // protein binding // inferred from sequ…	chr16:92695297-92696255 (-) // 100.0 // qC4
1427650_a_at	54.0279	83.5636	347.83	5.72854	14.095	5.53901	5.31034	-0.903746	2.33377	-0.952495	0.370514	2.93403	4.94073	-1.01403	Runx1	12394	0001501 // skeletal system development // inferred from mutant phenotype /// 0001701 // in utero embryonic development // inferred from mutant phenotype /// 0001889 // liver development // inferred from mutant phenotype /// 0006350 // transcription // inferred from electronic annotation /// 0006355 // regulation of transcription, DNA-dependent // inferred from direct assay /// 0006355 // regulati…	0005634 // nucleus // inferred from electronic annotation	0003677 // DNA binding // inferred from direct assay /// 0003677 // DNA binding // inferred from electronic annotation /// 0003700 // transcription factor activity // inferred from direct assay /// 0003700 // transcription factor activity // inferred from electronic annotation /// 0005515 // protein binding // inferred from physical interaction /// 0005515 // protein binding // inferred from sequ…	chr16:92605744-92696252 (-) // 99.83 // qC4
1422864_at	125.304	217.59	1614.57	6.23785	28.0199	8.71714	5.5748	-1.79163	2.5367	-1.31735	0.345546	3.28732	6.05032	-1.96584	Runx1	12394	0001501 // skeletal system development // inferred from mutant phenotype /// 0001701 // in utero embryonic development // inferred from mutant phenotype /// 0001889 // liver development // inferred from mutant phenotype /// 0006350 // transcription // inferred from electronic annotation /// 0006355 // regulation of transcription, DNA-dependent // inferred from direct assay /// 0006355 // regulati…	0005634 // nucleus // inferred from electronic annotation	0003677 // DNA binding // inferred from direct assay /// 0003677 // DNA binding // inferred from electronic annotation /// 0003700 // transcription factor activity // inferred from direct assay /// 0003700 // transcription factor activity // inferred from electronic annotation /// 0005515 // protein binding // inferred from physical interaction /// 0005515 // protein binding // inferred from sequ…	chr16:92603151-92697573 (-) // 97.69 // qC4
1440878_at	49.0419	78.4871	876.525	6.82834	17.2418	7.16008	6.77555	-0.993214	1.85697	-0.923953	0.289862	2.52434	5.84469	-1.0103	Runx1	12394	0001501 // skeletal system development // inferred from mutant phenotype /// 0001701 // in utero embryonic development // inferred from mutant phenotype /// 0001889 // liver development // inferred from mutant phenotype /// 0006350 // transcription // inferred from electronic annotation /// 0006355 // regulation of transcription, DNA-dependent // inferred from direct assay /// 0006355 // regulati…	0005634 // nucleus // inferred from electronic annotation	0003677 // DNA binding // inferred from direct assay /// 0003677 // DNA binding // inferred from electronic annotation /// 0003700 // transcription factor activity // inferred from direct assay /// 0003700 // transcription factor activity // inferred from electronic annotation /// 0005515 // protein binding // inferred from physical interaction /// 0005515 // protein binding // inferred from sequ…	chr16:92601710-92602168 (-) // 93.47 // qC4
1454773_at	323.248	284.635	363.105	22.7261	104.108	162.514	71.5867	-2.84483	1.20207	0.20263	-0.433071	1.01797	1.29625	-0.97812	Rxra	20181	0006350 // transcription // inferred from electronic annotation /// 0006355 // regulation of transcription, DNA-dependent // inferred from electronic annotation /// 0007507 // heart development // inferred from mutant phenotype /// 0032526 // response to retinoic acid // inferred from electronic annotation /// 0045941 // positive regulation of transcription // inferred from genetic interaction //…	0005634 // nucleus // inferred from electronic annotation	0003677 // DNA binding // inferred from direct assay /// 0003677 // DNA binding // inferred from physical interaction /// 0003677 // DNA binding // not recorded /// 0003677 // DNA binding // inferred from electronic annotation /// 0003700 // transcription factor activity // not recorded /// 0003700 // transcription factor activity // inferred from electronic annotation /// 0003706 // ligand-regul…	chr2:27615637-27618477 (+) // 97.65 // qA3
1427277_at	429.557	399.237	301.557	27.3491	79.9868	220.874	11.2628	-2.47299	1.56444	0.554927	-0.862924	1.45245	1.05065	-3.70512	Six1	20471	0001657 // ureteric bud development // inferred from genetic interaction /// 0001657 // ureteric bud development // inferred from mutant phenotype /// 0001658 // ureteric bud branching // inferred from genetic interaction /// 0001759 // induction of an organ // inferred from mutant phenotype /// 0006350 // transcription // inferred from electronic annotation /// 0006355 // regulation of transcrip…	0005634 // nucleus // inferred from direct assay /// 0005634 // nucleus // inferred from electronic annotation /// 0005667 // transcription factor complex // inferred from direct assay /// 0005730 // nucleolus // inferred from electronic annotation /// 0005737 // cytoplasm // inferred from electronic annotation	0003677 // DNA binding // inferred from electronic annotation /// 0003700 // transcription factor activity // inferred from direct assay /// 0003700 // transcription factor activity // inferred from electronic annotation /// 0005515 // protein binding // inferred from physical interaction /// 0005515 // protein binding // inferred from electronic annotation /// 0030528 // transcription regulator …	chr12:74142813-74147684 (-) // 97.18 // qC3
1448208_at	1991.88	1299.9	2585.05	313.001	671.95	494.94	1170.37	-1.81175	0.86217	-1.152	-0.705575	0.245416	1.18874	0.0925144	Smad1	17125	0000165 // MAPKKK cascade // inferred from mutant phenotype /// 0001710 // mesodermal cell fate commitment // inferred from genetic interaction /// 0002051 // osteoblast fate commitment // inferred from genetic interaction /// 0006350 // transcription // inferred from electronic annotation /// 0006355 // regulation of transcription, DNA-dependent // inferred from electronic annotation /// 0006357…	0005622 // intracellular // inferred from electronic annotation /// 0005634 // nucleus // inferred from direct assay /// 0005634 // nucleus // inferred from electronic annotation /// 0005667 // transcription factor complex // inferred from direct assay /// 0005667 // transcription factor complex // inferred from electronic annotation /// 0005737 // cytoplasm // inferred from electronic annotation	0003700 // transcription factor activity // inferred from direct assay /// 0003700 // transcription factor activity // inferred from electronic annotation /// 0003702 // RNA polymerase II transcription factor activity // inferred from direct assay /// 0005515 // protein binding // inferred from physical interaction /// 0005515 // protein binding // inferred from electronic annotation	chr8:81862280-81923391 (-) // 95.92 // qC2
1454960_at	612.074	766.488	2290.35	43.0666	379.368	239.692	203.688	-3.06483	0.773295	-0.579719	0.0815067	1.09432	2.67482	-0.823462	Smad3	17127	0000122 // negative regulation of transcription from RNA polymerase II promoter // inferred from direct assay /// 0001666 // response to hypoxia // inferred from electronic annotation /// 0001707 // mesoderm formation // inferred from mutant phenotype /// 0002076 // osteoblast development // inferred from genetic interaction /// 0006350 // transcription // inferred from electronic annotation /// …	0005622 // intracellular // inferred from electronic annotation /// 0005634 // nucleus // inferred from direct assay /// 0005634 // nucleus // inferred from electronic annotation /// 0005667 // transcription factor complex // inferred from electronic annotation /// 0005737 // cytoplasm // inferred from electronic annotation /// 0005886 // plasma membrane // inferred from direct assay /// 0043235 …	0003690 // double-stranded DNA binding // inferred from direct assay /// 0003700 // transcription factor activity // inferred from direct assay /// 0003700 // transcription factor activity // inferred from electronic annotation /// 0005515 // protein binding // inferred from direct assay /// 0005515 // protein binding // inferred from physical interaction /// 0005515 // protein binding // inferre…	chr9:63494573-63497505 (-) // 99.66 // qC
1422485_at	1158.77	972.009	1438.78	440.045	351.603	258.02	774.922	-0.65138	0.746503	-1.42055	-0.975295	0.49021	1.03236	0.160112	Smad4	17128	0001658 // ureteric bud branching // inferred from genetic interaction /// 0001666 // response to hypoxia // inferred from electronic annotation /// 0001702 // gastrulation with mouth forming second // inferred from mutant phenotype /// 0001822 // kidney development // inferred from mutant phenotype /// 0006350 // transcription // inferred from electronic annotation /// 0006355 // regulation of t…	0005622 // intracellular // inferred from electronic annotation /// 0005634 // nucleus // inferred from direct assay /// 0005634 // nucleus // inferred from electronic annotation /// 0005667 // transcription factor complex // inferred from physical interaction /// 0005667 // transcription factor complex // inferred from electronic annotation /// 0005737 // cytoplasm // inferred from electronic an…	0003677 // DNA binding // inferred from direct assay /// 0003700 // transcription factor activity // inferred from direct assay /// 0003700 // transcription factor activity // inferred from electronic annotation /// 0005515 // protein binding // inferred from physical interaction /// 0005515 // protein binding // inferred from electronic annotation /// 0005518 // collagen binding // inferred from…	chr18:73798060-73837885 (-) // 97.51 // qE2
1447655_x_at	252.914	321.387	229.049	7.00658	8.45876	6.95601	144.226	-4.07254	1.10163	-4.0828	-3.80776	1.42744	0.957924	0.27182	Sox6	20679	0000122 // negative regulation of transcription from RNA polymerase II promoter // inferred from direct assay /// 0000122 // negative regulation of transcription from RNA polymerase II promoter // inferred from mutant phenotype /// 0000902 // cell morphogenesis // inferred from mutant phenotype /// 0006350 // transcription // inferred from electronic annotation /// 0006355 // regulation of transc…	0005634 // nucleus // inferred by curator /// 0005634 // nucleus // inferred from direct assay /// 0005634 // nucleus // inferred from electronic annotation /// 0005667 // transcription factor complex // inferred by curator	0003677 // DNA binding // inferred from direct assay /// 0003677 // DNA binding // inferred from electronic annotation /// 0003700 // transcription factor activity // inferred from direct assay /// 0003700 // transcription factor activity // inferred from genetic interaction /// 0005515 // protein binding // inferred from physical interaction /// 0043565 // sequence-specific DNA binding // inferr…	chr7:122614389-122614679 (-) // 94.79 // qF1
1434918_at	106.176	91.3385	86.6058	9.65643	10.5406	10.1117	65.2594	-2.44589	1.01457	-2.40453	-2.32027	0.773851	0.675679	0.288376	Sox6	20679	0000122 // negative regulation of transcription from RNA polymerase II promoter // inferred from direct assay /// 0000122 // negative regulation of transcription from RNA polymerase II promoter // inferred from mutant phenotype /// 0000902 // cell morphogenesis // inferred from mutant phenotype /// 0006350 // transcription // inferred from electronic annotation /// 0006355 // regulation of transc…	0005634 // nucleus // inferred by curator /// 0005634 // nucleus // inferred from direct assay /// 0005634 // nucleus // inferred from electronic annotation /// 0005667 // transcription factor complex // inferred by curator	0003677 // DNA binding // inferred from direct assay /// 0003677 // DNA binding // inferred from electronic annotation /// 0003700 // transcription factor activity // inferred from direct assay /// 0003700 // transcription factor activity // inferred from genetic interaction /// 0005515 // protein binding // inferred from physical interaction /// 0043565 // sequence-specific DNA binding // inferr…	chr7:122614385-122615517 (-) // 98.84 // qF1
1427677_a_at	406.821	481.879	281.147	14.4212	17.5901	13.5094	153.428	-3.04893	1.77896	-3.13454	-2.75294	2.00875	1.23405	0.34586	Sox6	20679	0000122 // negative regulation of transcription from RNA polymerase II promoter // inferred from direct assay /// 0000122 // negative regulation of transcription from RNA polymerase II promoter // inferred from mutant phenotype /// 0000902 // cell morphogenesis // inferred from mutant phenotype /// 0006350 // transcription // inferred from electronic annotation /// 0006355 // regulation of transc…	0005634 // nucleus // inferred by curator /// 0005634 // nucleus // inferred from direct assay /// 0005634 // nucleus // inferred from electronic annotation /// 0005667 // transcription factor complex // inferred by curator	0003677 // DNA binding // inferred from direct assay /// 0003677 // DNA binding // inferred from electronic annotation /// 0003700 // transcription factor activity // inferred from direct assay /// 0003700 // transcription factor activity // inferred from genetic interaction /// 0005515 // protein binding // inferred from physical interaction /// 0043565 // sequence-specific DNA binding // inferr…	chr7:122617985-122685203 (-) // 99.44 // qF1
1431804_a_at	2665.53	1326.81	1069.25	632.39	482.604	510.858	689.884	-0.0839176	1.99943	-0.396909	-0.469291	0.986589	0.658513	-0.04227	Sp3	20687	0001503 // ossification // inferred from genetic interaction /// 0001701 // in utero embryonic development // inferred from genetic interaction /// 0001779 // natural killer cell differentiation // inferred from mutant phenotype /// 0001829 // trophectodermal cell differentiation // inferred from genetic interaction /// 0001889 // liver development // inferred from genetic interaction /// 0001892…	0005622 // intracellular // inferred from electronic annotation /// 0005634 // nucleus // inferred from direct assay /// 0005634 // nucleus // inferred from electronic annotation	0003676 // nucleic acid binding // inferred from electronic annotation /// 0003677 // DNA binding // inferred from direct assay /// 0003677 // DNA binding // inferred from sequence or structural similarity /// 0003677 // DNA binding // inferred from electronic annotation /// 0003682 // chromatin binding // inferred from direct assay /// 0003690 // double-stranded DNA binding // inferred from dire…	chr2:72775250-72817041 (-) // 97.29 // qC3
1418255_s_at	1645.76	1889.07	2349.22	79.0708	600.718	129.137	251.822	-2.84518	1.53986	-2.13582	0.0840613	1.73733	2.04847	-1.17049	Srf	20807	0001829 // trophectodermal cell differentiation // not recorded /// 0001829 // trophectodermal cell differentiation // inferred from electronic annotation /// 0001947 // heart looping // inferred from mutant phenotype /// 0002042 // cell migration during sprouting angiogenesis // inferred from electronic annotation /// 0006350 // transcription // inferred from electronic annotation /// 0006355 //…	0005634 // nucleus // inferred by curator /// 0005634 // nucleus // inferred from direct assay /// 0005634 // nucleus // inferred from electronic annotation /// 0005737 // cytoplasm // inferred from direct assay /// 0005737 // cytoplasm // inferred from electronic annotation /// 0005783 // endoplasmic reticulum // inferred from electronic annotation	0003677 // DNA binding // inferred from direct assay /// 0003677 // DNA binding // inferred from genetic interaction /// 0003677 // DNA binding // inferred from electronic annotation /// 0003700 // transcription factor activity // inferred from direct assay /// 0003700 // transcription factor activity // inferred from electronic annotation /// 0003704 // specific RNA polymerase II transcription f…	chr17:46683786-46693111 (-) // 96.43 // qC
1459961_a_at	232.281	715.671	545.607	20.5979	23.8309	36.1632	27.156	-0.823634	2.68609	-0.00102806	-0.605421	4.28959	3.87795	-0.473881	Stat3	20848	0001659 // temperature homeostasis // inferred from mutant phenotype /// 0001754 // eye photoreceptor cell differentiation // inferred from mutant phenotype /// 0006350 // transcription // inferred from electronic annotation /// 0006355 // regulation of transcription, DNA-dependent // inferred from electronic annotation /// 0006357 // regulation of transcription from RNA polymerase II promoter //…	0005634 // nucleus // inferred from direct assay /// 0005634 // nucleus // inferred from electronic annotation /// 0005737 // cytoplasm // inferred from direct assay /// 0005737 // cytoplasm // inferred from electronic annotation /// 0005886 // plasma membrane // inferred from direct assay	0003677 // DNA binding // inferred from direct assay /// 0003677 // DNA binding // inferred from electronic annotation /// 0003700 // transcription factor activity // inferred from electronic annotation /// 0004871 // signal transducer activity // inferred from electronic annotation /// 0005509 // calcium ion binding // inferred from electronic annotation /// 0005515 // protein binding // inferre…	chr2:168042857-168043145 (-) // 53.26 // qH3
1422103_a_at	416.9	759.076	850.6	12.2049	98.0188	25.7484	78.8204	-2.90007	2.21737	-1.83166	0.125073	3.0809	3.24576	-0.18789	Stat5b	20851	0000255 // allantoin metabolic process // inferred from mutant phenotype /// 0001553 // luteinization // inferred from genetic interaction /// 0001779 // natural killer cell differentiation // inferred from genetic interaction /// 0006101 // citrate metabolic process // inferred from mutant phenotype /// 0006103 // 2-oxoglutarate metabolic process // inferred from mutant phenotype /// 0006105 // …	0005634 // nucleus // inferred from direct assay /// 0005634 // nucleus // inferred from electronic annotation /// 0005737 // cytoplasm // inferred from direct assay /// 0005737 // cytoplasm // inferred from electronic annotation	0003677 // DNA binding // inferred from direct assay /// 0003677 // DNA binding // inferred from electronic annotation /// 0003700 // transcription factor activity // inferred from electronic annotation /// 0004871 // signal transducer activity // inferred from genetic interaction /// 0004871 // signal transducer activity // inferred from electronic annotation /// 0005509 // calcium ion binding /…	chr11:100642030-100711861 (-) // 99.27 // qD
1425779_a_at	182.386	228.086	104.393	5.8831	7.87795	7.10362	5.93307	-0.425923	4.5341	-0.156916	0.00106764	4.82277	3.66446	-0.408144	Tbx1	21380	0001525 // angiogenesis // inferred from mutant phenotype /// 0001568 // blood vessel development // inferred from genetic interaction /// 0001568 // blood vessel development // inferred from mutant phenotype /// 0001708 // cell fate specification // inferred from genetic interaction /// 0001708 // cell fate specification // inferred from mutant phenotype /// 0001755 // neural crest cell migratio…	0005634 // nucleus // inferred from sequence or structural similarity /// 0005634 // nucleus // inferred from electronic annotation	0003677 // DNA binding // inferred from electronic annotation /// 0003700 // transcription factor activity // inferred from electronic annotation /// 0016563 // transcription activator activity // inferred from direct assay /// 0042803 // protein homodimerization activity // inferred from sequence or structural similarity /// 0043565 // sequence-specific DNA binding // inferred from sequence or s…	chr16:18581805-18587061 (-) // 99.94 // qA3
1418755_at	306.437	302.115	258.476	6.58017	248.604	9.19435	64.5002	-4.88987	0.654401	-4.44296	0.339229	0.630837	0.374906	-1.59422	Tbx15	21384	0006350 // transcription // inferred from electronic annotation /// 0006355 // regulation of transcription, DNA-dependent // inferred from electronic annotation /// 0045449 // regulation of transcription // inferred from electronic annotation /// 0048701 // embryonic cranial skeleton morphogenesis // inferred from mutant phenotype /// 0048704 // embryonic skeletal system morphogenesis // inferred…	0005634 // nucleus // inferred from electronic annotation	0003677 // DNA binding // inferred from electronic annotation /// 0003700 // transcription factor activity // inferred from electronic annotation	chr3:99057740-99158182 (+) // 97.68 // qF2.2
1456033_at	75.9789	70.6273	127.826	5.52473	16.4544	5.1815	5.30931	-0.736758	3.0515	-0.82311	0.75422	2.93349	3.76437	-0.788916	Tbx4	21387	0001525 // angiogenesis // inferred from mutant phenotype /// 0002009 // morphogenesis of an epithelium // inferred from mutant phenotype /// 0006350 // transcription // inferred from electronic annotation /// 0006355 // regulation of transcription, DNA-dependent // inferred from electronic annotation /// 0007275 // multicellular organismal development // inferred from electronic annotation /// 0…	0005634 // nucleus // inferred from electronic annotation	0003677 // DNA binding // inferred from electronic annotation /// 0003700 // transcription factor activity // inferred from electronic annotation /// 0005515 // protein binding // inferred from physical interaction	chr11:85728558-85729599 (+) // 86.67 // qC
1424175_at	816.178	850.87	657.609	194.714	229.102	438.648	315.865	-1.11123	0.964436	0.0676479	-0.869298	1.01962	0.619507	-0.410001	Tef	21685	0006350 // transcription // inferred from electronic annotation /// 0006355 // regulation of transcription, DNA-dependent // inferred from electronic annotation /// 0045944 // positive regulation of transcription from RNA polymerase II promoter // inferred from direct assay /// 0048511 // rhythmic process // inferred from electronic annotation	0005634 // nucleus // inferred by curator /// 0005634 // nucleus // inferred from electronic annotation	0003677 // DNA binding // inferred from electronic annotation /// 0003690 // double-stranded DNA binding // inferred from direct assay /// 0003700 // transcription factor activity // inferred from electronic annotation /// 0005515 // protein binding // inferred from physical interaction /// 0016563 // transcription activator activity // inferred from direct assay /// 0043565 // sequence-specific …	chr15:81633161-81657293 (+) // 99.3 // qE1
1435344_at	2527.81	2323.15	1054.04	610.791	128.773	198.608	265.764	0.0883595	2.13929	-1.54464	-2.1848	2.01658	0.859845	-1.11132	Tfdp2	211586	0006350 // transcription // inferred from electronic annotation /// 0006355 // regulation of transcription, DNA-dependent // inferred from direct assay /// 0006355 // regulation of transcription, DNA-dependent // inferred from electronic annotation /// 0007049 // cell cycle // inferred from electronic annotation	0005634 // nucleus // inferred from electronic annotation /// 0005635 // nuclear envelope // traceable author statement /// 0005667 // transcription factor complex // inferred by curator /// 0005667 // transcription factor complex // inferred from electronic annotation	0003677 // DNA binding // inferred from electronic annotation /// 0003700 // transcription factor activity // inferred from direct assay /// 0003700 // transcription factor activity // inferred from electronic annotation	chr9:96222394-96224041 (+) // 96.54 // qE3.3
1426997_at	102.931	107.658	58.1653	5.414	9.95003	7.44604	40.3028	-2.70183	1.54741	-2.33929	-1.88537	1.59369	0.721717	0.177058	Thra	21833	0001502 // cartilage condensation // inferred from mutant phenotype /// 0001503 // ossification // inferred from mutant phenotype /// 0006350 // transcription // inferred from electronic annotation /// 0006355 // regulation of transcription, DNA-dependent // inferred from electronic annotation /// 0008016 // regulation of heart contraction // inferred from mutant phenotype /// 0009887 // organ mo…	0005634 // nucleus // inferred by curator /// 0005634 // nucleus // inferred from electronic annotation /// 0005737 // cytoplasm // inferred from electronic annotation /// 0005829 // cytosol // inferred from electronic annotation	0003677 // DNA binding // inferred from electronic annotation /// 0003700 // transcription factor activity // inferred from electronic annotation /// 0003707 // steroid hormone receptor activity // inferred from electronic annotation /// 0003727 // single-stranded RNA binding // inferred from electronic annotation /// 0004872 // receptor activity // inferred from electronic annotation /// 0004879…	chr11:98603186-98626427 (+) // 97.1 // qD
1454675_at	242.156	702.05	447.065	5.77463	34.3199	16.6874	222.68	-4.91974	0.494607	-3.37123	-2.32808	2.01828	1.36715	0.352904	Thra	21833	0001502 // cartilage condensation // inferred from mutant phenotype /// 0001503 // ossification // inferred from mutant phenotype /// 0006350 // transcription // inferred from electronic annotation /// 0006355 // regulation of transcription, DNA-dependent // inferred from electronic annotation /// 0008016 // regulation of heart contraction // inferred from mutant phenotype /// 0009887 // organ mo…	0005634 // nucleus // inferred by curator /// 0005634 // nucleus // inferred from electronic annotation /// 0005737 // cytoplasm // inferred from electronic annotation /// 0005829 // cytosol // inferred from electronic annotation	0003677 // DNA binding // inferred from electronic annotation /// 0003700 // transcription factor activity // inferred from electronic annotation /// 0003707 // steroid hormone receptor activity // inferred from electronic annotation /// 0003727 // single-stranded RNA binding // inferred from electronic annotation /// 0004872 // receptor activity // inferred from electronic annotation /// 0004879…	chr11:98629655-98630021 (+) // 52.53 // qD
1427233_at	2499.48	2727.71	1730.05	7.09486	452.186	15.8152	466.054	-6.02778	2.43292	-4.87381	-0.0340395	2.55199	1.89616	-0.00112724	Tshz1	110796	0006350 // transcription // inferred from electronic annotation /// 0006355 // regulation of transcription, DNA-dependent // inferred from electronic annotation /// 0007275 // multicellular organismal development // inferred from electronic annotation /// 0009952 // anterior/posterior pattern formation // inferred from mutant phenotype /// 0042474 // middle ear morphogenesis // inferred from muta…	0005622 // intracellular // inferred from electronic annotation /// 0005634 // nucleus // inferred from electronic annotation	0003677 // DNA binding // inferred from electronic annotation /// 0003700 // transcription factor activity // inferred from electronic annotation /// 0008270 // zinc ion binding // inferred from electronic annotation /// 0030528 // transcription regulator activity // inferred from electronic annotation /// 0043565 // sequence-specific DNA binding // inferred from electronic annotation /// 0046872…	chr18:84181018-84185636 (-) // 93.43 // qE4
1427232_at	1175.36	781.909	473.598	31.1576	121.819	29.8609	112.208	-1.92589	3.31154	-1.98722	0.0388576	2.72233	1.98723	-0.0807285	Tshz1	110796	0006350 // transcription // inferred from electronic annotation /// 0006355 // regulation of transcription, DNA-dependent // inferred from electronic annotation /// 0007275 // multicellular organismal development // inferred from electronic annotation /// 0009952 // anterior/posterior pattern formation // inferred from mutant phenotype /// 0042474 // middle ear morphogenesis // inferred from muta…	0005622 // intracellular // inferred from electronic annotation /// 0005634 // nucleus // inferred from electronic annotation	0003677 // DNA binding // inferred from electronic annotation /// 0003700 // transcription factor activity // inferred from electronic annotation /// 0008270 // zinc ion binding // inferred from electronic annotation /// 0030528 // transcription regulator activity // inferred from electronic annotation /// 0043565 // sequence-specific DNA binding // inferred from electronic annotation /// 0046872…	chr18:84181018-84185636 (-) // 93.43 // qE4
1435337_at	686.82	740.706	933.983	16.524	129.119	16.5655	86.2296	-2.9236	2.51924	-2.85726	0.105267	2.62136	2.95963	-0.476246	Tshz3	243931	0006350 // transcription // inferred from electronic annotation /// 0006355 // regulation of transcription, DNA-dependent // inferred from electronic annotation /// 0007275 // multicellular organismal development // inferred from electronic annotation	0005622 // intracellular // inferred from electronic annotation /// 0005634 // nucleus // inferred from electronic annotation	0003677 // DNA binding // inferred from electronic annotation /// 0003700 // transcription factor activity // inferred from electronic annotation /// 0008270 // zinc ion binding // inferred from electronic annotation /// 0030528 // transcription regulator activity // inferred from electronic annotation /// 0043565 // sequence-specific DNA binding // inferred from electronic annotation /// 0046872…	chr7:37557808-37558572 (+) // 89.69 // qB2
1422570_at	621.774	429.442	457.997	107.663	94.8349	58.2119	106.72	-0.0226638	2.51075	-0.917713	-0.205035	1.97072	2.04225	-0.0357205	Yy1	22632	0006350 // transcription // inferred from electronic annotation /// 0006355 // regulation of transcription, DNA-dependent // inferred from direct assay /// 0006355 // regulation of transcription, DNA-dependent // inferred from electronic annotation /// 0009952 // anterior/posterior pattern formation // inferred from genetic interaction /// 0009952 // anterior/posterior pattern formation // inferr…	0005622 // intracellular // inferred from electronic annotation /// 0005634 // nucleus // inferred from electronic annotation /// 0005667 // transcription factor complex // inferred from direct assay /// 0005737 // cytoplasm // inferred from electronic annotation /// 0005886 // plasma membrane // inferred from electronic annotation /// 0016363 // nuclear matrix // inferred from electronic annotat…	0003676 // nucleic acid binding // inferred from electronic annotation /// 0003677 // DNA binding // inferred from direct assay /// 0003677 // DNA binding // inferred from electronic annotation /// 0003700 // transcription factor activity // inferred from direct assay /// 0005515 // protein binding // inferred from electronic annotation /// 0005515 // protein binding // inferred from sequence or …	chr12:110031520-110055466 (+) // 95.78 // qF1
1435824_at	1336.7	995.359	1132.58	352.302	472.046	61.6776	594.597	-0.723647	1.20157	-3.24185	-0.302034	0.775566	0.952216	0.0324694	Yy1	22632	0006350 // transcription // inferred from electronic annotation /// 0006355 // regulation of transcription, DNA-dependent // inferred from direct assay /// 0006355 // regulation of transcription, DNA-dependent // inferred from electronic annotation /// 0009952 // anterior/posterior pattern formation // inferred from genetic interaction /// 0009952 // anterior/posterior pattern formation // inferr…	0005622 // intracellular // inferred from electronic annotation /// 0005634 // nucleus // inferred from electronic annotation /// 0005667 // transcription factor complex // inferred from direct assay /// 0005737 // cytoplasm // inferred from electronic annotation /// 0005886 // plasma membrane // inferred from electronic annotation /// 0016363 // nuclear matrix // inferred from electronic annotat…	0003676 // nucleic acid binding // inferred from electronic annotation /// 0003677 // DNA binding // inferred from direct assay /// 0003677 // DNA binding // inferred from electronic annotation /// 0003700 // transcription factor activity // inferred from direct assay /// 0005515 // protein binding // inferred from electronic annotation /// 0005515 // protein binding // inferred from sequence or …	chr12:110054706-110058358 (+) // 97.45 // qF1
1454200_at	34.8185	157.554	80.2929	5.40351	5.78073	5.15879	5.28376	-0.069792	2.61825	-0.136568	0.0275877	4.78116	3.75152	-0.102281	Zeb2	24136	0001755 // neural crest cell migration // inferred from mutant phenotype /// 0001756 // somitogenesis // inferred from mutant phenotype /// 0001843 // neural tube closure // inferred from mutant phenotype /// 0006350 // transcription // inferred from electronic annotation /// 0006355 // regulation of transcription, DNA-dependent // inferred from electronic annotation /// 0007417 // central nervou…	0005622 // intracellular // inferred from electronic annotation /// 0005634 // nucleus // inferred by curator /// 0005634 // nucleus // inferred from electronic annotation	0003676 // nucleic acid binding // inferred from electronic annotation /// 0003677 // DNA binding // inferred from electronic annotation /// 0003700 // transcription factor activity // inferred from electronic annotation /// 0008270 // zinc ion binding // inferred from electronic annotation /// 0016564 // transcription repressor activity // non-traceable author statement /// 0030528 // transcript…	chr2:44877671-44965604 (-) // 97.52 // qB
1456389_at	570.688	549.451	901.568	7.12551	164.909	7.6918	169.395	-4.5029	1.82109	-4.40377	0.0240884	1.7446	2.45391	0.00191275	Zeb2	24136	0001755 // neural crest cell migration // inferred from mutant phenotype /// 0001756 // somitogenesis // inferred from mutant phenotype /// 0001843 // neural tube closure // inferred from mutant phenotype /// 0006350 // transcription // inferred from electronic annotation /// 0006355 // regulation of transcription, DNA-dependent // inferred from electronic annotation /// 0007417 // central nervou…	0005622 // intracellular // inferred from electronic annotation /// 0005634 // nucleus // inferred by curator /// 0005634 // nucleus // inferred from electronic annotation	0003676 // nucleic acid binding // inferred from electronic annotation /// 0003677 // DNA binding // inferred from electronic annotation /// 0003700 // transcription factor activity // inferred from electronic annotation /// 0008270 // zinc ion binding // inferred from electronic annotation /// 0016564 // transcription repressor activity // non-traceable author statement /// 0030528 // transcript…	chr2:44839034-44841799 (-) // 99.96 // qB
1422748_at	854.928	4935.43	3900.5	11.547	249.208	7.99886	147.272	-4.31509	1.95779	-4.82062	0.171633	4.4863	4.11757	-0.587431	Zeb2	24136	0001755 // neural crest cell migration // inferred from mutant phenotype /// 0001756 // somitogenesis // inferred from mutant phenotype /// 0001843 // neural tube closure // inferred from mutant phenotype /// 0006350 // transcription // inferred from electronic annotation /// 0006355 // regulation of transcription, DNA-dependent // inferred from electronic annotation /// 0007417 // central nervou…	0005622 // intracellular // inferred from electronic annotation /// 0005634 // nucleus // inferred by curator /// 0005634 // nucleus // inferred from electronic annotation	0003676 // nucleic acid binding // inferred from electronic annotation /// 0003677 // DNA binding // inferred from electronic annotation /// 0003700 // transcription factor activity // inferred from electronic annotation /// 0008270 // zinc ion binding // inferred from electronic annotation /// 0016564 // transcription repressor activity // non-traceable author statement /// 0030528 // transcript…	chr2:44843546-44968566 (-) // 96.7 // qB
1427254_at	441.232	887.014	525.617	165.131	141.61	177.624	273.013	-0.621182	0.803989	-0.50912	-0.83808	1.79056	1.03078	0.109298	Zfp445	235682	0006350 // transcription // inferred from electronic annotation /// 0006355 // regulation of transcription, DNA-dependent // inferred from electronic annotation	0005622 // intracellular // inferred from electronic annotation /// 0005634 // nucleus // inferred from electronic annotation	0003676 // nucleic acid binding // inferred from electronic annotation /// 0003677 // DNA binding // inferred from electronic annotation /// 0003700 // transcription factor activity // inferred from electronic annotation /// 0008270 // zinc ion binding // inferred from electronic annotation /// 0046872 // metal ion binding // inferred from electronic annotation	chr9:122759609-122763530 (-) // 92.75 // qF4
1448875_at	596.611	1129.11	743.756	145.365	269.967	128.914	364.62	-1.15248	0.885081	-1.32631	-0.259063	1.80167	1.19471	0.164632	Zhx1	22770	0006350 // transcription // inferred from electronic annotation /// 0006355 // regulation of transcription, DNA-dependent // inferred from electronic annotation /// 0045449 // regulation of transcription // inferred from electronic annotation /// 0045892 // negative regulation of transcription, DNA-dependent // inferred from electronic annotation /// 0045892 // negative regulation of transcriptio…	0005622 // intracellular // inferred from electronic annotation /// 0005634 // nucleus // inferred from electronic annotation	0003677 // DNA binding // inferred from electronic annotation /// 0003700 // transcription factor activity // inferred from electronic annotation /// 0005515 // protein binding // inferred from electronic annotation /// 0008270 // zinc ion binding // inferred from electronic annotation /// 0030528 // transcription regulator activity // inferred from electronic annotation /// 0043565 // sequence-s…	chr15:57878857-57908044 (-) // 99.36 // qD1
1434088_at	679.392	871.626	733.04	374.599	156.179	49.4162	463.543	-0.194448	0.666577	-3.12178	-1.45528	0.980101	0.770927	0.112755	Zkscan17	268417	0000122 // negative regulation of transcription from RNA polymerase II promoter // inferred from direct assay /// 0006350 // transcription // inferred from electronic annotation /// 0006355 // regulation of transcription, DNA-dependent // inferred from electronic annotation	0005622 // intracellular // inferred from electronic annotation /// 0005634 // nucleus // inferred from direct assay /// 0005634 // nucleus // inferred from electronic annotation	0003676 // nucleic acid binding // inferred from electronic annotation /// 0003677 // DNA binding // inferred from direct assay /// 0003700 // transcription factor activity // inferred from electronic annotation /// 0005515 // protein binding // inferred from physical interaction /// 0008270 // zinc ion binding // inferred from electronic annotation /// 0046872 // metal ion binding // inferred fr…	chr11:59299021-59320048 (-) // 86.0 // qB1.3
1415689_s_at	1039.6	755.84	678.451	77.8913	164.822	157.731	308.676	-1.85901	1.88129	-0.839507	-0.777755	1.40201	1.26104	0.126383	Zkscan3	72739	0006350 // transcription // inferred from electronic annotation /// 0006355 // regulation of transcription, DNA-dependent // inferred from electronic annotation	0005622 // intracellular // inferred from electronic annotation /// 0005634 // nucleus // inferred from electronic annotation	0003676 // nucleic acid binding // inferred from electronic annotation /// 0003700 // transcription factor activity // inferred from electronic annotation /// 0008270 // zinc ion binding // inferred from electronic annotation /// 0046872 // metal ion binding // inferred from electronic annotation	chr13:21478878-21488447 (-) // 69.41 // qA3.1
